# Supplementary material for: A locus on barley chromosome 5H affects adult plant resistance to powdery mildew
Source: Mol Breed. 2018 Jul 28;38(8):103. doi: 10.1007/s11032-018-0858-2 (PMC6096521; doi:10.1007/s11032-018-0858-2)
Supplement: Supplementary file 4 — (XLSX 20 kb) [file 11032_2018_858_MOESM4_ESM.xlsx]

## Sheet: Online Resource 4
Article: A locus on barley chromosome 5H affects adult plant resistance to powdery mildew
Journal: Molecular Breeding
Authors: Sanjiv Gupta, Elysia Vassos, Beata Sznajder, Rebecca Fox, Kelvin H. P. Khoo, Robert Loughman, Kenneth J. Chalmers and Diane E. Mather
Corresponding author: Diane E. Mather, The University of Adelaide, diane.mather@adelaide.edu.au
Online Resource 4. Primer sequences and map positions for 101 KASP markers that were genetically mapped on chromosome 5H in CLE210/Baudin and/or Denar/Baudin barley mapping populations
Marker	HEX primer (5'-3')a	FAM primer (5'-3')a	Common primer (5'-3')	CLE210/Baudin map position (cM)	Denar/Baudin map position (cM)
wri119	GAAGGTCGGAGTCAACGGATTCCTCCGCCTGCAGCCTGTT	GAAGGTGACCAAGTTCATGCTCCGCCTGCAGCCTGTC	AGCTGGAATCGTTACTGTCGGGATT	0	0.423739
wri120	GAAGGTCGGAGTCAACGGATTATGGAGGTGGAGCTGGAGAATAATT	GAAGGTGACCAAGTTCATGCTGGAGGTGGAGCTGGAGAATAATC	GGCCTGATTTGACCGGAGCTTTAA	5.97989	0.423739
wri121	GAAGGTCGGAGTCAACGGATTGCAGGCCCAACGTCAGCGAT	GAAGGTGACCAAGTTCATGCTCAGGCCCAACGTCAGCGAC	CTTGGGAGGTACGGAAAYGGCAAT	6.93734	0
wri122	GAAGGTCGGAGTCAACGGATTAGAGCTTGGGAGGTACGGAAAC	GAAGGTGACCAAGTTCATGCTCAGAGCTTGGGAGGTACGGAAAT	AGGCCCAACGTCAGCGAYACATT	6.93734	0.423739
wri123	GAAGGTCGGAGTCAACGGATTGAACTCTGCTGTGTATGGCA	GAAGGTGACCAAGTTCATGCTGAACTCTGCTGTGTATGGCC	GCTTTATCTCAACAACAATCCGTC	7.41623	0.423739
wri124	GAAGGTCGGAGTCAACGGATTCGTGAGATGCGTCACTTTCCTCA	GAAGGTGACCAAGTTCATGCTGTGAGATGCGTCACTTTCCTCG	GCTGTGTATCATGACTGGCCTCTTT		4.67121
wri125	GAAGGTCGGAGTCAACGGATTCCCTTGCATCAGTATGATAGAATGTC	GAAGGTGACCAAGTTCATGCTCCCTTGCATCAGTATGATAGAATGTT	CTGCAAAAGGGAAGAAAAGCCTGTTAAAA	15.6304
wri126	GAAGGTCGGAGTCAACGGATTCCAGCTTGATCATTGACCTGCG	GAAGGTGACCAAGTTCATGCTCCCAGCTTGATCATTGACCTGCA	CCATTGGCACTAGTGGCCAGCAT	15.6304
wri127	GAAGGTCGGAGTCAACGGATTGCCCTGCAGAGAATCCATCTG	GAAGGTGACCAAGTTCATGCTGCCCTGCAGAGAATCCATCTC	TGTGCATGGAAAAGGCAGAGAGTGT	17.5542
wri130	GAAGGTCGGAGTCAACGGATTGCTTCTAGGGTTGTCCGAGTTC	GAAGGTGACCAAGTTCATGCTTCTAGGGTTGTCCGAGTTA	GCTAAAACAAATCTACAGGTCATCCACTA	20.9105
wri131	GAAGGTCGGAGTCAACGGATTAAATCTACAGGTCATCCACTAGCAC	GAAGGTGACCAAGTTCATGCTCAAATCTACAGGTCATCCACTAGCAT	TTCTGCTTCTAGGGTTGTCCGAGTT	20.9105
wri132	GAAGGTCGGAGTCAACGGATTAGTGGGGAATTGACTTCTACATCAC	GAAGGTGACCAAGTTCATGCTAGTGGGGAATTGACTTCTACATCAG	GATGACAGCCCGCACGGTCAAT	21.389
wri133	GAAGGTCGGAGTCAACGGATTCGATGGCATATTCTGCTTCCTG	GAAGGTGACCAAGTTCATGCTGTTCGATGGCATATTCTGCTTCCTA	GGGCTGTCATCATGTTTACCCTCAT	21.389
wri134	GAAGGTCGGAGTCAACGGATTGATGGCATATTCTGCTTCCTRCG	GAAGGTGACCAAGTTCATGCTCGATGGCATATTCTGCTTCCTRCA	GGGCTGTCATCATGTTTACCCTCAT	21.389
wri135	GAAGGTCGGAGTCAACGGATTCTTGTTGCGGATAACTGAAGATGAAATAA	GAAGGTGACCAAGTTCATGCTGTTGCGGATAACTGAAGATGAAATAC	AGTGAAAAGAACGAGCTGTGACACATTA	21.389
wri136	GAAGGTCGGAGTCAACGGATTACCCGTCGATCACCGAGATG	GAAGGTGACCAAGTTCATGCTGTACCCGTCGATCACCGAGATA	TCGGCGGCGCTATGGATTCSTA	21.389
wri137	GAAGGTCGGAGTCAACGGATTCGGCGGCGCTATGGATTCC	GAAGGTGACCAAGTTCATGCTCGGCGGCGCTATGGATTCG	CCGTCGATCACCGAGATRTCGTA	21.389
wri138	GAAGGTCGGAGTCAACGGATTCATCACCCATGAGTGTCTGCCA	GAAGGTGACCAAGTTCATGCTATCACCCATGAGTGTCTGCCG	CCTCCGGGCACCTGCAGCT	21.389
wri139	GAAGGTCGGAGTCAACGGATTGGCCTCGTGTGTCTCGTCTAAAA	GAAGGTGACCAAGTTCATGCTGGCCTCGTGTGTCTCGTCTAAAT	TGTCTGCAGGCGTAGACGGGAT	22.8248
wri140	GAAGGTCGGAGTCAACGGATTAAGCGCGTCAGGGCTGCG	GAAGGTGACCAAGTTCATGCTAAGCGCGTCAGGGCTGCC	TCCGATCTCGGCAACGCTCCAT		29.9251
wri141	GAAGGTCGGAGTCAACGGATTAACGTCCCTTCTCGCCATCAAG	GAAGGTGACCAAGTTCATGCTAAACGTCCCTTCTCGCCATCAAA	CGCGTAGGCATGAAAGGCATAAGAA	34.5166	37.179
wri142	GAAGGTCGGAGTCAACGGATTGCAGCGTCAAATAGGATTTGCCC	GAAGGTGACCAAGTTCATGCTGCAGCGTCAAATAGGATTTGCCG	CAGGCGCCTTGGTAAAGTGCATTTT	36.9108	39.7236
wri143	GAAGGTCGGAGTCAACGGATTACACATAGATAATCATTCCAAGTACAAC	GAAGGTGACCAAGTTCATGCTGTTACACATAGATAATCATTCCAAGTACAAA	GGAGCTACAGCTTCATTACCTCGAA	37.8678	42.2681
wri144	GAAGGTCGGAGTCAACGGATTCCGCCGGTCTTTGTGTTTTCC	GAAGGTGACCAAGTTCATGCTGCCGCCGGTCTTTGTGTTTTCT	GAGTCCTGCGGTCACCTTTTGAAAA	39.3036
wri145	GAAGGTCGGAGTCAACGGATTGCGGCGTCGAGGACGCTT	GAAGGTGACCAAGTTCATGCTGCGGCGTCGAGGACGCTC	ACTCAGTGGGTCTGGGAMTGGTA	44.7722	50.3897
wri146	GAAGGTCGGAGTCAACGGATTAAGGCCATACAGAAGCTCGCCA	GAAGGTGACCAAGTTCATGCTGGCCATACAGAAGCTCGCCG	CCTGTCTCCGAAGAGCGGGATA	46.911	52.5096
wri147	GAAGGTCGGAGTCAACGGATTATCTGTGCAAACAGCCGCACC	GAAGGTGACCAAGTTCATGCTATCTGTGCAAACAGCCGCACG	CAGATGCCTTGCTCCTGGGCAT	46.911	52.9333
wri148	GAAGGTCGGAGTCAACGGATTCTCTGTTCAGACTGCGACCACA	GAAGGTGACCAAGTTCATGCTCTGTTCAGACTGCGACCACT	CATGATCTTCTCTGGAGCACTTCCAT	50.4852
wri149	GAAGGTCGGAGTCAACGGATTCCAGCTCAGCACTCACTATAATCTT	GAAGGTGACCAAGTTCATGCTCAGCTCAGCACTCACTATAATCTG	TTGCTCCTTTGCTTGCATCGGCATT	55.5016	61.0548
wri150	GAAGGTCGGAGTCAACGGATTAAGCTCTAGTTACCTGCAGGCG	GAAGGTGACCAAGTTCATGCTGAAGCTCTAGTTACCTGCAGGCA	GGTGGACGGCTGCACCTTCAT	63.9433
wri151	GAAGGTCGGAGTCAACGGATTAACGAACCGAGACGCTGAATAG	GAAGGTGACCAAGTTCATGCTATTAACGAACCGAGACGCTGAATAC	TCCTTGGTGCCGCAGTCCAGTT	64.6544
wri152	GAAGGTCGGAGTCAACGGATTGTGCATAGATAACAGAGCAATTGGCT	GAAGGTGACCAAGTTCATGCTGTGCATAGATAACAGAGCAATTGGCA	CTTCTCTGTCCTTGCTACCTACCAT	67.2388
wri153	GAAGGTCGGAGTCAACGGATTGTGTATGATCGGATCCAACGGT	GAAGGTGACCAAGTTCATGCTGTGTATGATCGGATCCAACGGC	CCACGCAGCTGGCTCCTCTTT		77.7506
wri154	GAAGGTCGGAGTCAACGGATTCATGTAGTCATCGAGGTACGGA	GAAGGTGACCAAGTTCATGCTCATGTAGTCATCGAGGTACGGG	AGGGTTCATTTCTGCAGGTTGGCAA	76.4319	80.2951
wri155	GAAGGTCGGAGTCAACGGATTGGGTTCATTTCTGCAGGTTGGCAAT	GAAGGTGACCAAGTTCATGCTGGGTTCATTTCTGCAGGTTGGCAAC	CCTTTGTGTTCATGTAGTCATCGAGGTACG	76.4319	80.2951
wri156	GAAGGTCGGAGTCAACGGATTACACACGATCGACCTTGGGCCA	GAAGGTGACCAAGTTCATGCTACACACGATCGACCTTGGGCCG	GCGACTGAACGTTCCCGAGTGGA	78.8261	82.415
wri157	GAAGGTCGGAGTCAACGGATTCACCGCCAACTCCCTCCGT	GAAGGTGACCAAGTTCATGCTACCGCCAACTCCCTCCGC	GCTGCGGCGACCCGTCAGA	78.8261	82.415
wri158	GAAGGTCGGAGTCAACGGATTCAGCAGATGCTCATAGATAGTAAGG	GAAGGTGACCAAGTTCATGCTTCAGCAGATGCTCATAGATAGTAAGA	GTCTGCTGAAGTATAYGTCCCTGTTAT	95.1743
wri159	GAAGGTCGGAGTCAACGGATTCTCCGTGAAGTTCGCATCTGC	GAAGGTGACCAAGTTCATGCTCCGTGAAGTTCGCATCTGT	CTTGCCTGCAGCATGCCAGCAT	96.1313
wri160	GAAGGTCGGAGTCAACGGATTTGCAGTTTTTTGCGTCCTATCCCTT	GAAGGTGACCAAGTTCATGCTTGCAGTTTTTTGCGTCCTATCCCTC	GTTAGCAAATAATGGTGGGAATTGAACAGC	96.1313	91.8474
wri161	GAAGGTCGGAGTCAACGGATTGTCTGTATATATTCTGCTGCAGGAG	GAAGGTGACCAAGTTCATGCTCGTCTGTATATATTCTGCTGCAGGAA	GCTGAGACGACAGTTTTATTGTTCTTGTT	96.1313
wri162	GAAGGTCGGAGTCAACGGATTGTTCCATAATGGTATCCACAATTGC	GAAGGTGACCAAGTTCATGCTGTTCCATAATGGTATCCACAATTGG	CACCTACAAAAATTTAACTCGCTTCGAGTT		93.9673
wri163	GAAGGTCGGAGTCAACGGATTATAGGTTACTGAACGAGTATTTGCGA	GAAGGTGACCAAGTTCATGCTAGGTTACTGAACGAGTATTTGCGC	AGAAAGCACTCCCCTGCTTTCAGTA	100.448	95.2388
wri164	GAAGGTCGGAGTCAACGGATTACTTCTGCCTGCTGCTAATTTCG	GAAGGTGACCAAGTTCATGCTACTTCTGCCTGCTGCTAATTTCA	CACAAGAGAATCTGCTGAAATGACACAAA	100.448	95.2388
wri165	GAAGGTCGGAGTCAACGGATTCAGTCACTCTCACTCGCGACCAA	GAAGGTGACCAAGTTCATGCTCAGTCACTCTCACTCGCGACCAG	AGATTGTCAACGTCTCAGACTCTCAGTA	102.363	101.629
wri166	GAAGGTCGGAGTCAACGGATTCCGAGCACCTCGCCATCGCG	GAAGGTGACCAAGTTCATGCTCCGAGCACCTCGCCATCGCA	GGAGGTTGTTGGTGGTGGGATCGTC	105.237	110.186
wri167	GAAGGTCGGAGTCAACGGATTGTCAGGCACCGATCATGTAAGAG	GAAGGTGACCAAGTTCATGCTAGTCAGGCACCGATCATGTAAGAA	CCTGTGTTCGAGTTTTTAAAACCAACGAA	109.072	113.581
wri168	GAAGGTCGGAGTCAACGGATTTGAGGCCTGCAGAAGACCATTTACG	GAAGGTGACCAAGTTCATGCTTGAGGCCTGCAGAAGACCATTTACA	CCCGAGGGATGGGCATTTATATGGATAG	109.072	113.581
wri169	GAAGGTCGGAGTCAACGGATTGCAGAAAGGAAGCAAAGAAAGAGATTGGTA	GAAGGTGACCAAGTTCATGCTGCAGAAAGGAAGCAAAGAAAGAGATTGGTG	ACACACCATACGATTACCAGTGAGCAG	110.987	114.853
wri170	GAAGGTCGGAGTCAACGGATTCACGGCAATTGATGGGAAATCCC	GAAGGTGACCAAGTTCATGCTACACGGCAATTGATGGGAAATCCT	GGTGCGTGTGCTTAAATGCTCTCAA	129.491	141.756
wri171	GAAGGTCGGAGTCAACGGATTGCGTTCTTCCATGTTTTGTGTTTCCAT	GAAGGTGACCAAGTTCATGCTGCGTTCTTCCATGTTTTGTGTTTCCAC	TGTGACAACAGTCTCAATGTGCGTG	133.327	144.726
wri172	GAAGGTCGGAGTCAACGGATTCACTGAACAAAATTATCTGAAATCTCAACACT	GAAGGTGACCAAGTTCATGCTCACTGAACAAAATTATCTGAAATCTCAACACC	AAATTTCAGTGTGATCCGAGGGTTGC	133.805	145.574
wri173	GAAGGTCGGAGTCAACGGATTGCTGCCGTAATCCCCTGTGCG	GAAGGTGACCAAGTTCATGCTGCTGCCGTAATCCCCTGTGCC	TTGGTCTGTACCAGCGCGCG	133.805	145.997
wri174	GAAGGTCGGAGTCAACGGATTGCAGTAATTCTTAGATCTAAGAAGTACCTGCAGT	GAAGGTGACCAAGTTCATGCTGCAGTAATTCTTAGATCTAAGAAGTACCTGCAGA	CGAGGTGGAATTACACTTGAAGCAATCAG	134.762	146.845
wri175	GAAGGTCGGAGTCAACGGATTCAGGTGGTAATTTTTCCCGCACA	GAAGGTGACCAAGTTCATGCTCAGGTGGTAATTTTTCCCGCACG	GGCTTCATATTTGACAGTCTGATTGTGTA	135.241	147.269
wri176	GAAGGTCGGAGTCAACGGATTATGCTATGTAAGGGTGCAATGCG	GAAGGTGACCAAGTTCATGCTGATGCTATGTAAGGGTGCAATGCT	GAAGAAGGTCTCTATCGTTTGTATCGAAT	135.241	147.269
wri177	GAAGGTCGGAGTCAACGGATTGTTGGCATGATGAGGAAGACAATTC	GAAGGTGACCAAGTTCATGCTGTTGGCATGATGAGGAAGACAATTG	GTTTGACATTCAGAATGAGTAGGAGGATT	135.241	147.269
wri178	GAAGGTCGGAGTCAACGGATTCCAATTGTCCAGGTAACTGCAGCG	GAAGGTGACCAAGTTCATGCTCCAATTGTCCAGGTAACTGCAGCA	TCCTACATATGTCATGTTTTTCCAATGCACTT	136.676	149.388
wri179	GAAGGTCGGAGTCAACGGATTGTCCACGAGCAGACCAGACCT	GAAGGTGACCAAGTTCATGCTCCACGAGCAGACCAGACCG	CCTCTCGAGCGGAAGAATCGAGAA	137.155	149.388
wri180	GAAGGTCGGAGTCAACGGATTGTCCACGAGCAGACCAGACCG	GAAGGTGACCAAGTTCATGCTGTCCACGAGCAGACCAGACCT	TCTCGAGCGGAAGAATCGAGAACG	137.155	149.388
wri181	GAAGGTCGGAGTCAACGGATTTGCAGGGCCTGGAGCATTTG	GAAGGTGACCAAGTTCATGCTTGCAGGGCCTGGAGCATTTT	CCTATCAGATCCTGACTTTTGTCTCAGAAAAA	137.155	149.812
wri182	GAAGGTCGGAGTCAACGGATTGCAGCACAATGAGGTTCAGGTGTT	GAAGGTGACCAAGTTCATGCTGCAGCACAATGAGGTTCAGGTGTG	TGGTAGTGCACAAACCCAACACAAAC	137.155	149.388
wri183	GAAGGTCGGAGTCAACGGATTCCTGCAGTCCATTAACCAAACACATC	GAAGGTGACCAAGTTCATGCTCCTGCAGTCCATTAACCAAACACATA	CGTGAGGAAGGGGATCTGGTG	138.112
wri184	GAAGGTCGGAGTCAACGGATTTGCTGACCCGCACCCTTTTTTGC	GAAGGTGACCAAGTTCATGCTTGCTGACCCGCACCCTTTTTTGT	CTGGGGTTGATATCGACATGGCTAGAC	138.59	150.66
wri185	GAAGGTCGGAGTCAACGGATTGTCGCCGATGGAGCCTCGGAG	GAAGGTGACCAAGTTCATGCTGTCGCCGATGGAGCCTCGGAT	CTGAAGCGGTTCGACCACGAGCT	138.59	150.66
wri186	GAAGGTCGGAGTCAACGGATTCCGATCTCGGACGTGTCCAG	GAAGGTGACCAAGTTCATGCTTCCGATCTCGGACGTGTCCAT	GCAGCCAGACTAATCTAACCTCCTA	138.59	150.66
wri187	GAAGGTCGGAGTCAACGGATTCTGCAGCAAATCAATTCCTCAAATT	GAAGGTGACCAAGTTCATGCTCTGCAGCAAATCAATTCCTCAAATA	AAAGGGCACTCAGAAAGCGATTTTT	139.069	150.66
wri188	GAAGGTCGGAGTCAACGGATTATTTGAGGAATTGATTTGCTGCAGG	GAAGGTGACCAAGTTCATGCTATTTGAGGAATTGATTTGCTGCAGA	CTAGCTTGACATGTCCGAGAGT	139.069	150.66
wri189	GAAGGTCGGAGTCAACGGATTGAGCACTTGCGAGCGGACAA	GAAGGTGACCAAGTTCATGCTGAGCACTTGCGAGCGGACAG	GTCCATCCACAAGAAGAACAAGATGAAT	139.069	150.66
wri190	GAAGGTCGGAGTCAACGGATTCGGGATTTGCTTTCTACTACTCGTTGAAG	GAAGGTGACCAAGTTCATGCTCGGGATTTGCTTTCTACTACTCGTTGAAT	ACCACCAAACTTGCAGTTCTCCTCTA	139.069	150.66
wri191	GAAGGTCGGAGTCAACGGATTCTTGAAGACGGACGACCGAGCA	GAAGGTGACCAAGTTCATGCTCTTGAAGACGGACGACCGAGCC	CTCAGCTCACAGGTGTGTCCTCG	139.069	151.083
wri192	GAAGGTCGGAGTCAACGGATTGCCCTGTTTCTTTTTAATAAGCCGTTT	GAAGGTGACCAAGTTCATGCTCCCTGTTTCTTTTTAATAAGCCGTTG	GCAACGGTGCATGTTCTGGCCAT	139.069	151.083
wri193	GAAGGTCGGAGTCAACGGATTGAAAGGTTAGGTCTGCAGCGTCT	GAAGGTGACCAAGTTCATGCTGAAAGGTTAGGTCTGCAGCGTCC	ATCTTGCCGACCTCCTCAAGAACAA	139.069	151.083
wri194	GAAGGTCGGAGTCAACGGATTATGTTGCAGGCCACGCTTATCCT	GAAGGTGACCAAGTTCATGCTATGTTGCAGGCCACGCTTATCCC	CCGGGAACGCTACAGCCTGATT	139.069	151.083
wri195	GAAGGTCGGAGTCAACGGATTATGTTGCAGGCCACGCTTATCCT	GAAGGTGACCAAGTTCATGCTATGTTGCAGGCCACGCTTATCCC	CGGGAACGCTACAGCCTGATT	139.069	151.083
wri196	GAAGGTCGGAGTCAACGGATTACCACCACCCAGCAGCTCGT	GAAGGTGACCAAGTTCATGCTACCACCACCCAGCAGCTCGC	ATCTCGGAGCGAGCTCCCGG	139.069	151.507
wri197	GAAGGTCGGAGTCAACGGATTAGCTGGCGCCCTTCGCTGGC	GAAGGTGACCAAGTTCATGCTAGCTGGCGCCCTTCGCTGGG	GTTCAAGACCAGATGGTTGGCCGCGTG	139.069	151.931
wri198	GAAGGTCGGAGTCAACGGATTGGAAGAAGAAGGCGCTGCAGGC	GAAGGTGACCAAGTTCATGCTGGAAGAAGAAGGCGCTGCAGGG	TTCATCTCGTCGGCCTCCTGGC	139.069	151.507
wri199	GAAGGTCGGAGTCAACGGATTCAGTCACATGTGTGGCTTCGTGT	GAAGGTGACCAAGTTCATGCTCAGTCACATGTGTGGCTTCGTGA	GTGGTCTTCGCTTCCTGGTAAATTCA	139.069	151.931
wri200	GAAGGTCGGAGTCAACGGATTCGCAAGGAGAGCCAAGGACAAAGT	GAAGGTGACCAAGTTCATGCTCGCAAGGAGAGCCAAGGACAAAGA	GCCGTATGCGAGGAGCACCA	139.547	153.627
wri201	GAAGGTCGGAGTCAACGGATTGCAAGGAGAGCCAAGGACAAAGT	GAAGGTGACCAAGTTCATGCTGCAAGGAGAGCCAAGGACAAAGA	GCCGTATGCGAGGAGCACCA	139.547	153.627
wri202	GAAGGTCGGAGTCAACGGATTGAGCACAGCGTGAACTCGCTGAGGAAC	GAAGGTGACCAAGTTCATGCTGAGCACAGCGTGAACTCGCTGAGGAAA	CACCGCCTCGCCGTCCCTCC	139.547	153.627
wri203	GAAGGTCGGAGTCAACGGATTGAGTTTGTGGTTTAAATAAGCGGCGC	GAAGGTGACCAAGTTCATGCTGAGTTTGTGGTTTAAATAAGCGGCGG	CGTCGTTTGTACTTCTCCAGTTCTCC	141.111	156.596
wri204	GAAGGTCGGAGTCAACGGATTGGCTCTCGACAACAACGAAGCG	GAAGGTGACCAAGTTCATGCTGGCTCTCGACAACAACGAAGCC	GACCCTGCTGTCATGGAGACGT	141.111	156.596
wri205	GAAGGTCGGAGTCAACGGATTGGTTCAGAAGTTCAGCAAGACTCGC	GAAGGTGACCAAGTTCATGCTGGTTCAGAAGTTCAGCAAGACTCGT	CGTGCGAATACTCCACCGGCT	142.419	156.596
wri206	GAAGGTCGGAGTCAACGGATTTAGAAATATTGGTCACGGGCACGGT	GAAGGTGACCAAGTTCATGCTTAGAAATATTGGTCACGGGCACGGG	CGTGAGGCTCCCCAGCGACG	142.419	156.596
wri207	GAAGGTCGGAGTCAACGGATTAGTGTCCTTATGTCCCTCAAGATCCG	GAAGGTGACCAAGTTCATGCTAGTGTCCTTATGTCCCTCAAGATCCA	ATTTCATATATACAGACTCTTTGCCTAGAGACA	142.898	156.596
wri208	GAAGGTCGGAGTCAACGGATTTGCAGCAAATACAGAGTATGCTTCCTTATC	GAAGGTGACCAAGTTCATGCTTGCAGCAAATACAGAGTATGCTTCCTTATT	CCGAGCTCCAAAAGGCATTTTCG	143.855	158.292
wri209	GAAGGTCGGAGTCAACGGATTGAGGTCCAGGTGATGACGTAG	GAAGGTGACCAAGTTCATGCTGGAGGTCCAGGTGATGACGTAA	CAAGGCCCAGGTCGAGGAGTT	143.855
wri210	GAAGGTCGGAGTCAACGGATTGTTGGCTCGTGGAGACAAGGAGAT	GAAGGTGACCAAGTTCATGCTGTTGGCTCGTGGAGACAAGGAGAC	GTGAACTGGGATGTCCGCATCTTCC	147.209	161.261
wri211	GAAGGTCGGAGTCAACGGATTCACAGTCTCGGTTCAGGCTTTC	GAAGGTGACCAAGTTCATGCTCACAGTCTCGGTTCAGGCTTTG	CAACGCTACATGCTTGGGCGCAA	148.166
wri212	GAAGGTCGGAGTCAACGGATTCATAAAACTTACATCAGGTAACATCAG	GAAGGTGACCAAGTTCATGCTTCATAAAACTTACATCAGGTAACATCAT	GTGACCGCATAAATGTTGTTGGATGAA	150.081
wri213	GAAGGTCGGAGTCAACGGATTGCTGAAGACCCAAAGTTTCGAGC	GAAGGTGACCAAGTTCATGCTAGCTGAAGACCCAAAGTTTCGAGT	GCTCCCAAAGTTCAAGATATCTTTTGGAT	150.559	165.082
wri214	GAAGGTCGGAGTCAACGGATTAGCTCCGTCCTTCCGTGCAGA	GAAGGTGACCAAGTTCATGCTAGCTCCGTCCTTCCGTGCAGG	GAGCCCTGACGACGATGTTGCAG	150.559	165.082
wri215	GAAGGTCGGAGTCAACGGATTCAACTGCAATACGCGCTAAATTAGTTA	GAAGGTGACCAAGTTCATGCTAACTGCAATACGCGCTAAATTAGTTC	TACATGCTYATGTCTTGCCGTGCAAAA	152.474	165.93
wri216	GAAGGTCGGAGTCAACGGATTAGTTACACAATTGCTAAGCAACTCATG	GAAGGTGACCAAGTTCATGCTAGTTACACAATTGCTAAGCAACTCATC	ACCACAATTATTTAGGTACAGAGGGAGTA	156.309	171.032
wri217	GAAGGTCGGAGTCAACGGATTCAGCCCAAGCCCAAACCCGA	GAAGGTGACCAAGTTCATGCTCAGCCCAAGCCCAAACCCGG	CGTGTGCGACGCACCGGTT		173.152
wri218	GAAGGTCGGAGTCAACGGATTGTTTCTTTGGATTGACTTTTGGCTGCAGTC	GAAGGTGACCAAGTTCATGCTGTTTCTTTGGATTGACTTTTGGCTGCAGTG	CCACGAAAGCACTCCACTGCAC	158.224	173.576
wri219	GAAGGTCGGAGTCAACGGATTGAAATGGGTGCCAAGCTCCACAACC	GAAGGTGACCAAGTTCATGCTGAAATGGGTGCCAAGCTCCACAACG	GTTAGCCAGCATGCGGCTGGTG	159.66	174.423
wri220	GAAGGTCGGAGTCAACGGATTCTTGAGGACTAGAGGAGGACAG	GAAGGTGACCAAGTTCATGCTTGAGGACTAGAGGAGGACAT	GCCTTAGCTCAACCTCTTTCATCTTATTA	159.66
wri221	GAAGGTCGGAGTCAACGGATTATGCTACAACTATGCTACATGTCCCCA	GAAGGTGACCAAGTTCATGCTATGCTACAACTATGCTACATGTCCCCG	CACTTCCAGTTGAGACATTTGAAACCAAATAC	168.01	181.677
a HEX and FAM primers include tails (underlined) that are complementary to FRET cassettes in the KASP™ Master Mix .
