# Supplementary material for: A locus on barley chromosome 5H affects adult plant resistance to powdery mildew
Source: Mol Breed. 2018 Jul 28;38(8):103. doi: 10.1007/s11032-018-0858-2 (PMC6096521; doi:10.1007/s11032-018-0858-2)
Supplement: Supplementary file 5 — (XLSX 50 kb) [file 11032_2018_858_MOESM5_ESM.xlsx]

## Sheet: Online Resource 5
Article: A locus on barley chromosome 5H affects adult plant resistance to powdery mildew
Journal: Molecular Breeding
Authors: Sanjiv Gupta, Elysia Vassos, Beata Sznajder, Rebecca Fox, Kelvin H. P. Khoo, Robert Loughman, Kenneth J. Chalmers and Diane E. Mather
Corresponding author: Diane E. Mather, The University of Adelaide, diane.mather@adelaide.edu.au
Online Resource 5. Genotypic results obtained by assaying 38 KASP markers that map near a QTL on the long arm of chromosome 5H on the mapping parents CLE210, Denar and Baudin and on 203 other barley cultivars of diverse origin. The positions of the QTL peaks are highlighted in red. Genotypes that are the same as those detected for CLE210 and Denar are shown in black text on a white background. Ge…
QTL																		QPm.DeBa-5H														QPm.CLBa-5H
																		↓														↓
Marker		wri170	wri171	wri172	wri173	wri174	wri175	wri176	wri178	wri179	wri180	wri181	wri182	wri183	wri184	wri185	wri186	wri187	wri188	wri189	wri190	wri191	wri192	wri193	wri194	wri195	wri196	wri197	wri198	wri199	wri200	wri201	wri202	wri203	wri204	wri205	wri206	wri207	wri208
Position in CLE210/Baudin linkage map of chromosome 5H (cM)		129.491	133.327	133.805	133.805	134.762	135.241	135.241	136.676	137.155	137.155	137.155	137.155	138.112	138.59	138.59	138.59	139.069	139.069	139.069	139.069	139.069	139.069	139.069	139.069	139.069	139.069	139.069	139.069	139.069	139.547	139.547	139.547	141.111	141.111	142.419	142.419	142.898	143.855
Position in Denar/Baudin linkage map of chromosome 5H (cM)		141.756	144.726	145.574	145.997	146.845	147.269	147.269	147.269	149.388	149.388	149.388	149.388	149.812	150.66	150.66	150.66	150.66	150.66	150.66	150.66	151.083	151.083	151.083	151.083	151.083	151.507	151.507	151.931	151.931	153.627	153.627	153.627	156.596	156.596	156.596	156.596	156.596	158.292
Cultivar or line	Origin
CLE210	Uruguay	G:G	T:T	null	C:C	T:T	T:T	A:A	G:G	T:T	T:T	T:T	G:G	null	C:C	null	A:A	T:T	G:G	C:C	G:G	A:A	T:T	T:T	T:T	T:T	T:T	C:C	C:C	T:T	T:T	T:T	A:A	C:C	C:C	T:T	G:G	A:A	T:T
Denar	Czech Republic	G:G	T:T	null	C:C	T:T	T:T	A:A	G:G	T:T	T:T	T:T	G:G	null	C:C	null	A:A	T:T	G:G	C:C	G:G	A:A	T:T	T:T	T:T	T:T	T:T	C:C	C:C	T:T	T:T	T:T	A:A	C:C	C:C	T:T	G:G	A:A	T:T
Baudin	Australia	A:A	null	C:C	G:G	A:A	C:C	C:C	A:A	G:G	null	G:G	T:T	C:C	T:T	T:T	C:C	A:A	A:A	T:T	T:T	C:C	null	C:C	C:C	C:C	C:C	null	G:G	A:A	A:A	A:A	C:C	null	G:G	null	T:T	G:G	C:C
AC Metcalfe	Canada	A:A	null	C:C	C:C	A:A	C:C	C:C	G:G	T:T	T:T	T:T	G:G	null	T:T	T:T	-	T:T	G:G	C:C	G:G	A:A	T:T	T:T	T:T	T:T	T:T	C:C	C:C	T:T	T:T	T:T	A:A	null	G:G	null	T:T	G:G	C:C
Albacete	Spain	A:A	null	null	C:C	T:T	C:C	C:C	G:G	T:T	T:T	G:G	T:T	null	C:C	null	A:A	-	G:G	C:C	G:G	A:A	T:T	T:T	T:T	T:T	T:T	C:C	C:C	A:A	A:A	A:A	C:C	null	G:G	null	T:T	G:G	C:C
Alexis	Germany	A:A	null	C:C	G:G	A:A	C:C	C:C	A:A	G:G	null	G:G	T:T	C:C	T:T	T:T	C:C	A:A	A:A	T:T	T:T	C:C	null	C:C	C:C	C:C	C:C	null	G:G	T:T	T:T	T:T	A:A	null	C:C	T:T	G:G	A:A	C:C
Alf	Czech Republic	A:A	null	C:C	C:C	T:T	C:C	C:C	G:G	T:T	T:T	T:T	G:G	null	C:C	null	A:A	T:T	G:G	T:T	T:T	C:C	null	C:C	C:C	C:C	C:C	C:C	C:C	T:T	T:T	T:T	A:A	null	G:G	T:T	G:G	A:A	T:T
Alfor	Netherlands	G:G	T:T	null	C:C	T:T	T:T	A:A	G:G	T:T	T:T	T:T	G:G	null	C:C	null	A:A	T:T	G:G	C:C	G:G	A:A	T:T	T:T	T:T	T:T	T:T	C:C	C:C	T:T	T:T	T:T	A:A	null	G:G	null	T:T	G:G	T:T
Amaji Nijo	Japan	A:A	null	C:C	C:C	T:T	C:C	C:C	G:G	T:T	T:T	T:T	T:T	null	C:C	null	A:A	T:T	G:G	C:C	G:G	A:A	T:T	T:T	T:T	T:T	T:T	C:C	C:C	A:A	A:A	A:A	C:C	null	null	null	T:T	G:G	C:C
Apex	Netherlands	G:G	T:T	null	C:C	T:T	T:T	A:A	G:G	T:T	T:T	G:G	T:T	C:C	T:T	null	C:C	T:T	G:G	T:T	T:T	C:C	null	C:C	C:C	C:C	C:C	C:C	C:C	T:T	T:T	T:T	A:A	null	G:G	T:T	G:G	A:A	C:C
Arapiles	Australia	A:A	T:T	null	C:C	T:T	C:C	C:C	G:G	-	T:T	T:T	G:G	null	C:C	null	A:A	T:T	G:G	T:T	T:T	C:C	null	C:C	C:C	C:C	C:C	C:C	C:C	T:T	T:T	T:T	A:A	null	G:G	T:T	G:G	A:A	T:T
Armelle	France	-	null	C:C	C:C	T:T	C:C	C:C	G:G	T:T	T:T	G:G	T:T	null	C:C	null	A:A	T:T	G:G	-	T:T	C:C	null	T:T	C:C	C:C	T:T	C:C	C:C	T:T	T:T	T:T	A:A	null	null	null	T:T	G:G	T:T
Arta	Syria	A:A	null	C:C	C:C	T:T	C:C	C:C	G:G	T:T	T:T	T:T	T:T	null	T:T	null	C:C	T:T	G:G	C:C	G:G	A:A	T:T	T:T	C:C	C:C	T:T	G:G	C:C	T:T	A:A	A:A	C:C	null	G:G	null	T:T	G:G	C:C
Arupo-S	Mexico	A:A	null	null	C:C	T:T	C:C	C:C	G:G	T:T	T:T	G:G	T:T	null	T:T	null	C:C	T:T	G:G	C:C	G:G	A:A	null	T:T	T:T	T:T	T:T	C:C	C:C	T:T	A:A	A:A	C:C	null	G:G	T:T	T:G	A:A	C:C
Atahualpa	Ecuador	A:A	null	null	C:C	T:T	C:C	C:C	G:G	T:T	T:T	G:G	T:T	null	T:T	null	C:C	T:T	G:G	C:C	G:G	A:A	null	T:T	T:T	T:T	T:T	C:C	C:C	T:T	A:A	A:A	C:C	C:C	C:C	T:T	G:G	A:A	T:T
Atlas 68	USA	A:A	T:T	null	C:C	T:T	C:C	C:C	G:G	T:T	T:T	T:T	T:T	null	C:C	null	A:A	T:T	G:G	C:C	G:G	A:A	T:T	T:T	T:T	T:T	T:T	C:C	C:C	T:T	A:A	A:A	C:C	null	G:G	null	T:T	G:G	C:C
Atsel	USA	A:A	T:T	null	C:C	T:T	C:C	C:C	G:G	T:T	T:T	T:T	G:G	null	C:C	null	A:A	T:T	G:G	C:C	G:G	A:A	T:T	T:T	T:T	T:T	T:T	C:C	C:C	T:T	A:A	A:A	C:C	null	G:G	null	T:T	G:G	C:C
Azumamugi	Japan	A:A	null	C:C	C:C	T:T	C:C	C:C	G:G	T:T	T:T	T:T	T:T	null	T:T	null	C:C	-	G:G	C:C	G:G	A:A	null	C:C	C:C	C:C	T:T	C:C	C:C	T:T	T:T	T:T	A:A	null	G:G	null	T:T	G:G	C:C
Azure	USA	A:A	null	C:C	C:C	T:T	C:C	C:C	G:G	T:T	T:T	T:T	T:T	null	C:C	T:T	A:A	T:T	G:G	C:C	-	A:A	T:T	T:T	T:T	T:T	T:T	C:C	C:C	T:T	T:T	T:T	A:A	null	G:G	null	T:T	G:G	C:C
Bandulla	Australia	A:A	null	C:C	C:C	T:T	C:C	C:C	G:G	T:T	T:T	T:T	T:T	null	C:C	null	A:A	T:T	G:G	C:C	G:G	A:A	T:T	T:T	T:T	T:T	T:T	C:C	C:C	A:A	A:A	A:A	C:C	null	G:G	null	T:T	G:G	C:C
Barke	Germany	A:A	null	C:C	G:G	A:A	C:C	C:C	A:A	G:G	null	G:G	T:T	C:C	T:T	T:T	C:C	A:A	A:A	T:T	T:T	C:C	null	C:C	C:C	C:C	T:C	null	G:G	T:T	T:T	T:T	A:A	null	C:C	T:T	G:G	A:A	C:C
Baronesse	Germany	G:G	-	C:C	G:G	A:A	C:C	C:C	A:A	G:G	null	T:T	T:T	C:C	T:T	T:T	C:C	T:T	G:G	T:T	T:T	C:C	null	C:C	C:C	C:C	C:C	C:C	C:C	T:T	T:T	T:T	A:A	null	G:G	null	T:T	G:G	T:T
Barque	Australia	A:A	null	C:C	C:C	T:T	C:C	C:C	G:G	T:T	T:T	T:T	G:G	null	C:C	null	A:A	T:T	G:G	C:C	G:G	A:A	T:T	T:T	C:C	C:C	T:T	G:G	C:C	T:T	A:A	A:A	C:C	null	G:G	null	T:T	G:G	C:C
Bass	Australia	A:A	null	C:C	C:C	T:T	C:C	C:C	G:G	G:G	T:T	T:T	T:T	null	C:C	null	A:A	T:T	G:G	C:C	G:G	A:A	T:T	T:T	-	T:T	T:T	C:C	C:C	A:A	A:A	A:A	C:C	null	G:G	null	T:T	G:G	C:C
Beecher	USA	A:A	null	C:C	C:C	T:T	C:C	C:C	G:G	T:T	T:T	T:T	G:G	null	C:C	null	A:A	T:T	A:A	C:C	G:G	A:A	T:T	T:T	T:T	T:T	T:T	C:C	C:C	T:T	T:T	T:T	A:A	C:C	C:C	T:T	G:G	A:A	T:T
Beka	France	A:A	null	null	C:C	T:T	T:T	A:A	G:G	T:T	T:T	T:T	T:T	null	C:C	null	A:A	T:T	G:G	C:C	G:G	A:A	T:T	T:T	T:T	T:T	T:T	C:C	C:C	T:T	T:T	T:T	A:A	null	G:G	T:T	G:G	A:A	C:C
Betzes	Poland	A:A	T:T	null	C:C	T:T	T:T	A:A	G:G	T:T	T:T	T:T	G:G	null	C:C	null	A:A	T:T	G:G	C:C	-	A:A	T:T	T:T	T:T	T:T	T:T	C:C	C:C	T:T	T:T	T:T	A:A	null	G:G	T:T	G:G	A:A	C:C
Binalong	Australia	A:A	null	C:C	C:C	T:T	C:C	C:C	G:G	-	T:T	T:T	T:T	null	C:C	null	A:A	T:T	G:G	C:C	G:G	A:A	T:T	T:T	T:T	T:T	T:T	C:C	C:C	A:A	A:A	A:A	C:C	null	G:G	null	T:T	G:G	C:C
Blenheim	United Kingdom	A:A	null	C:C	G:G	A:A	C:C	C:C	A:A	G:G	null	G:G	T:T	C:C	T:T	T:T	C:C	A:A	A:A	T:T	T:T	C:C	null	C:C	C:C	C:C	C:C	null	G:G	T:T	T:T	T:T	A:A	null	C:C	T:T	G:G	A:A	C:C
Bomi	Denmark	A:A	null	C:C	G:G	A:A	C:C	C:C	A:A	G:G	null	G:G	T:T	C:C	T:T	T:T	C:C	A:A	A:A	T:T	T:T	C:C	null	C:C	C:C	C:C	C:C	null	G:G	T:T	T:T	T:T	A:A	null	C:C	T:T	G:G	A:A	C:C
Bowman	USA	G:G	null	C:C	C:C	A:A	C:C	C:C	G:G	T:T	T:T	T:T	G:G	null	T:T	T:T	-	T:T	G:G	C:C	G:G	A:A	T:T	T:T	T:T	T:T	T:T	C:C	C:C	T:T	T:T	T:T	A:A	null	G:G	null	T:T	G:G	C:C
Brenda	Germany	A:A	null	C:C	G:G	A:A	C:C	C:C	G:G	T:T	T:T	T:T	G:G	null	C:C	null	A:A	T:T	G:G	C:C	G:G	A:A	T:T	T:T	T:T	T:T	T:T	C:C	C:C	T:T	T:T	T:T	A:A	null	C:C	T:T	G:G	A:A	T:T
Brindabella	Australia	G:G	T:T	null	C:C	T:T	T:T	A:A	G:G	T:T	T:T	T:T	G:G	null	C:C	null	A:A	T:T	G:G	C:C	G:G	A:A	T:T	T:T	T:T	T:T	T:T	C:C	C:C	T:T	T:T	T:T	A:A	null	G:G	null	T:T	G:G	T:T
Buloke	Australia	A:A	null	null	C:C	T:T	C:C	C:C	G:G	T:T	T:T	G:G	T:T	null	T:T	null	C:C	T:T	G:G	C:C	G:G	A:A	null	T:T	T:T	T:T	T:T	C:C	C:C	T:T	A:A	A:A	C:C	C:C	C:C	T:T	G:G	A:A	C:C
Bussell	Australia	A:A	null	C:C	C:C	T:T	C:C	C:C	G:G	-	T:T	T:T	T:T	null	C:C	null	A:A	T:T	G:G	C:C	G:G	A:A	T:T	T:T	T:T	T:T	T:T	C:C	C:C	A:A	A:A	A:A	C:C	null	G:G	null	T:T	G:G	T:T
Calicuchima	Mexico	A:A	null	C:C	C:C	T:T	C:C	C:C	G:G	T:T	T:T	G:T	G:G	null	C:C	null	A:A	T:T	G:G	C:C	G:G	A:A	T:T	T:T	T:T	T:T	T:T	C:C	C:C	A:A	T:T	T:T	A:A	null	G:G	null	T:T	A:A	C:C
Canela	Mexico	A:A	null	C:C	G:G	A:A	C:C	C:C	A:A	G:G	null	G:G	T:T	C:C	T:T	T:T	C:C	A:A	A:A	T:T	T:T	C:C	null	C:C	C:C	C:C	C:C	null	C:C	T:T	A:A	A:A	C:C	null	C:C	T:T	G:G	A:A	T:T
Cantala	Australia	A:A	null	C:C	C:C	T:T	C:C	C:C	G:G	T:T	T:T	T:T	T:T	null	C:C	null	A:A	T:T	G:G	C:C	G:G	A:A	T:T	T:T	T:T	T:T	T:T	C:C	C:C	A:A	A:A	A:A	C:C	null	G:G	null	T:T	G:G	C:C
Cape	Australia	A:A	null	null	C:C	T:T	C:C	C:C	G:G	T:T	T:T	T:T	T:T	null	C:C	null	A:A	T:T	G:G	C:C	G:G	A:A	T:T	T:T	T:T	T:T	T:T	C:C	C:C	T:T	T:T	T:T	A:A	null	G:G	null	T:T	G:G	C:C
Capstan	Australia	A:A	T:T	null	C:C	T:T	C:C	C:C	G:G	T:T	T:T	T:T	G:G	null	C:C	null	A:A	T:T	G:G	C:C	G:G	A:A	T:T	T:T	C:C	C:C	T:T	G:G	C:C	T:T	A:A	A:A	C:C	null	G:G	null	T:T	G:G	C:C
CDC Bold	Canada	A:A	null	C:C	C:C	T:T	C:C	C:C	G:G	T:T	T:T	G:G	G:G	null	C:C	null	A:A	T:T	G:G	C:C	G:G	A:A	T:T	T:T	T:T	T:T	T:T	C:C	C:C	T:T	T:T	T:T	A:A	null	null	null	T:T	G:G	T:T
CDC Copeland	Canada	A:A	null	C:C	C:C	T:T	C:C	C:C	G:G	T:T	T:T	G:G	G:G	null	C:C	null	A:A	T:T	G:G	C:C	G:G	A:A	T:T	T:T	T:T	T:T	T:T	C:C	C:C	T:T	T:T	T:T	A:A	null	null	null	T:T	G:G	T:T
CDC Dolly	Canada	A:A	T:T	null	C:C	T:T	T:T	A:A	G:G	T:T	T:T	T:T	T:T	null	C:C	null	A:A	T:T	G:G	C:C	G:G	A:A	T:T	T:T	T:T	T:T	T:T	C:C	C:C	T:T	-	T:T	A:A	null	G:G	T:T	G:G	A:A	C:C
CDC Fleet	Canada	A:A	T:T	null	C:C	T:T	C:C	C:C	G:G	T:T	T:T	T:T	G:G	null	C:C	null	A:A	T:T	G:G	C:C	G:G	A:A	T:T	T:T	C:C	C:C	T:T	G:G	C:C	T:T	A:A	A:A	C:C	null	G:G	null	T:T	G:G	C:C
Cebada Capa	Argentina	A:A	null	C:C	C:C	A:A	C:C	C:C	G:G	T:T	T:T	T:T	T:T	null	C:C	null	A:A	T:T	G:G	C:C	G:G	A:A	T:T	T:T	T:T	T:T	T:T	C:C	C:C	A:A	A:A	A:A	C:C	null	G:G	null	T:T	G:G	C:C
Charger	Australia	G:G	null	C:C	G:G	A:A	C:C	C:C	A:A	G:G	null	T:T	T:T	C:C	T:T	T:T	C:C	T:T	G:G	T:T	T:T	C:C	null	C:C	C:C	C:C	C:C	C:C	G:G	T:T	T:T	T:T	A:A	null	C:C	T:T	G:G	A:A	C:C
Chebec	Australia	A:A	T:T	null	C:C	T:T	C:C	C:C	G:G	T:T	T:T	T:T	G:G	null	C:C	null	A:A	T:T	G:G	T:T	T:T	C:C	null	C:C	T:T	T:T	T:T	C:C	C:C	A:A	A:A	A:A	C:C	null	G:G	null	T:T	G:G	C:C
Chevron	USA	A:A	null	C:C	G:G	A:A	C:C	C:C	A:A	T:T	T:T	G:G	G:G	null	C:C	null	A:A	T:T	G:G	C:C	G:G	A:A	T:T	T:T	T:T	T:T	T:T	C:C	C:C	T:T	T:T	T:T	A:A	null	null	null	T:T	G:G	-
Chieftain	United Kingdom	A:A	null	C:C	G:G	A:A	C:C	C:C	A:A	G:G	null	G:G	T:T	C:C	T:T	T:T	C:C	A:A	A:A	T:T	T:T	C:C	null	C:C	C:C	C:C	C:C	C:C	C:C	T:T	A:A	A:A	C:C	null	C:C	T:T	G:G	A:A	C:C
Chime	United Kingdom	A:A	null	C:C	G:G	A:A	C:C	C:C	A:A	G:G	null	G:G	T:T	C:C	T:T	T:T	C:C	A:A	A:A	T:T	T:T	C:C	null	C:C	C:C	C:C	C:C	null	G:G	T:T	T:T	T:T	A:A	null	C:C	T:T	G:G	A:A	T:T
Clark	United States	A:A	null	C:C	C:C	T:T	T:T	A:A	G:G	-	T:T	T:T	T:G	null	C:C	null	A:A	T:T	G:G	T:T	T:T	C:C	null	C:C	C:C	C:C	C:C	C:C	C:C	T:T	T:T	T:A	A:A	null	G:G	T:T	G:G	A:A	C:C
Clipper	Australia	A:A	T:T	null	C:C	T:T	C:C	C:C	G:G	T:T	T:T	T:T	G:G	null	C:C	null	A:A	T:T	G:G	T:T	T:T	C:C	null	C:C	C:C	C:C	C:C	C:C	C:C	T:T	T:T	T:T	A:A	null	G:G	T:T	G:G	A:A	T:T
Colter	USA	A:A	null	C:C	C:C	T:T	C:C	C:C	G:G	T:T	T:T	T:T	T:T	null	T:T	T:T	-	T:T	G:G	C:C	G:G	A:A	null	T:T	T:T	T:T	T:T	C:C	C:C	A:A	T:T	T:T	A:A	null	G:G	null	T:T	G:G	C:C
Commander	Australia	A:A	T:T	null	C:C	T:T	C:C	C:C	G:G	T:T	T:T	T:T	T:T	null	T:T	null	C:C	T:T	G:G	C:C	G:G	A:A	T:T	T:T	C:C	C:C	T:T	G:G	C:C	T:T	A:A	A:A	C:C	null	G:G	null	T:T	G:G	C:C
Compass	Australia	A:A	T:T	null	C:C	T:T	C:C	C:C	G:G	T:T	T:T	T:T	T:T	null	T:T	null	C:C	T:T	G:G	C:C	G:G	A:A	T:T	T:T	C:C	C:C	T:T	G:G	C:C	T:T	A:A	A:A	C:C	null	G:G	null	T:T	G:G	C:C
Corvette	Australia	A:A	null	C:C	C:C	T:T	T:T	A:A	G:G	T:T	T:T	T:T	G:G	null	C:C	null	A:A	T:T	G:G	T:T	T:T	C:C	null	C:C	C:C	C:C	C:C	C:C	C:C	T:T	T:T	T:T	A:A	null	G:G	null	T:T	G:G	C:C
Cowabbie	Australia	A:A	null	C:C	G:G	A:A	C:C	C:C	A:A	G:G	null	G:G	T:T	C:C	T:T	T:T	C:C	-	A:A	T:T	T:T	C:C	null	C:C	C:C	C:C	T:T	C:C	C:C	A:A	A:A	A:A	C:C	null	G:G	T:T	G:G	A:A	C:C
Cutter	Australia	A:A	T:T	null	C:C	T:T	C:C	C:C	G:G	T:T	T:T	T:T	G:G	null	C:C	null	A:A	T:T	G:G	T:T	T:T	C:C	null	C:C	C:C	C:C	C:C	C:C	C:C	T:T	T:T	T:T	A:A	null	G:G	T:T	G:G	A:A	T:T
Dairokakku	Japan	A:A	null	C:C	G:G	A:A	C:C	C:C	A:A	G:G	null	G:G	T:T	C:C	T:T	T:T	C:C	A:A	A:A	T:T	T:T	C:C	null	C:C	C:C	-	C:C	null	C:C	T:T	T:T	T:T	A:A	null	C:C	T:T	G:G	A:A	C:C
Danilo	Germany	A:A	null	C:C	C:C	A:A	C:C	C:C	G:G	T:T	T:T	T:T	G:G	null	C:C	null	A:A	T:T	G:G	T:T	T:T	-	null	T:T	C:C	C:C	T:T	C:C	C:C	T:T	T:T	T:T	A:A	null	null	null	T:T	G:G	C:C
Dash	New Zealand	A:A	null	C:C	G:G	A:A	C:C	C:C	A:A	G:G	null	G:G	T:T	C:C	T:T	T:T	C:C	A:A	A:A	T:T	T:T	C:C	null	C:C	C:C	C:C	C:C	null	G:G	T:T	T:T	T:T	A:A	null	C:C	T:T	G:G	A:A	C:C
Derkado	United Kingdom	A:A	T:T	C:C	C:C	T:T	C:C	C:C	G:G	G:G	null	T:T	G:G	null	C:C	null	A:A	T:T	A:A	C:C	G:G	A:A	null	C:C	C:C	C:C	T:T	C:C	C:C	T:T	-	T:A	C:A	-	C:C	T:T	G:G	A:A	-
Dhow	Australia	A:A	null	C:C	C:C	T:T	T:T	A:A	G:G	-	T:T	T:T	G:G	null	C:C	null	A:A	T:T	G:G	T:T	T:T	C:C	null	C:C	C:C	C:C	T:T	G:G	C:C	T:T	A:A	A:A	C:C	null	G:G	null	T:T	G:G	C:C
Diamant	Czech Republic	A:A	null	null	C:C	T:T	T:T	A:A	G:G	T:T	T:T	T:T	T:T	null	C:C	null	A:A	T:T	G:G	C:C	G:G	A:A	T:T	T:T	T:T	T:T	T:T	C:C	C:C	T:T	T:T	T:T	A:A	null	G:G	T:T	G:G	A:A	C:C
Dicktoo	United States	A:A	null	C:C	-	T:T	T:T	A:A	G:G	T:T	T:T	T:T	G:G	null	C:C	null	A:A	T:T	G:G	T:T	-	C:C	null	C:C	C:C	C:C	T:T	G:G	C:C	T:T	A:A	A:A	C:C	null	G:G	null	T:T	G:G	C:C
Dictator	Australia	A:A	null	C:C	C:C	T:T	C:C	C:C	G:G	T:T	T:T	G:G	T:T	C:C	T:T	null	C:C	T:T	G:G	C:C	G:G	A:A	T:T	T:T	T:T	T:T	T:T	C:C	C:C	T:T	T:T	T:T	A:A	null	G:G	null	T:T	G:G	C:C
Digger	United Kingdom	A:A	null	null	C:C	T:T	T:T	A:A	G:G	T:T	T:T	T:T	T:T	null	C:C	null	A:A	T:T	G:G	C:C	G:G	A:A	T:T	T:T	T:T	T:T	T:T	C:C	C:C	T:T	T:T	T:T	A:A	C:C	C:C	null	T:T	G:G	C:C
Dobla	Spain	A:A	null	null	C:C	T:T	T:T	A:A	G:G	T:T	T:T	T:T	G:G	null	C:C	null	A:A	T:T	G:G	C:C	G:G	A:A	T:T	T:T	T:T	T:T	T:T	C:C	C:C	T:T	T:T	T:T	A:A	C:C	C:C	T:T	-	A:A	T:T
Doolup	Australia	A:A	-	null	C:C	T:T	C:C	C:C	G:G	T:T	T:T	T:T	T:T	null	T:T	null	C:C	T:T	G:G	C:C	G:G	A:A	T:T	T:T	C:C	C:C	T:T	G:G	C:C	T:T	A:A	A:A	C:C	null	G:G	null	T:T	G:G	C:C
Excel	USA	G:G	null	C:C	C:C	A:A	C:C	C:C	G:G	T:T	T:T	G:G	T:T	null	T:T	T:T	-	T:T	G:G	C:C	G:G	A:A	T:T	T:T	T:T	T:T	T:T	C:C	C:C	T:T	T:T	T:T	A:A	null	null	null	T:T	G:G	T:T
Fairview	New Zealand	A:A	null	C:C	G:G	A:A	C:C	C:C	A:A	G:G	null	G:G	T:T	C:C	T:T	T:T	C:C	A:A	A:A	T:T	T:T	C:C	null	C:C	-	C:C	C:C	null	G:G	T:T	T:T	T:T	A:A	null	C:C	T:T	G:G	A:A	C:C
Fathom	Australia	A:A	T:T	null	C:C	T:T	C:C	C:C	G:G	T:T	T:T	T:T	T:T	null	T:T	null	C:C	T:T	G:G	C:C	G:G	A:A	T:T	T:T	C:C	C:C	T:T	G:G	C:C	T:T	A:A	A:A	C:C	null	G:G	null	T:T	G:G	C:C
Finniss	Australia	A:A	-	null	C:C	T:T	C:C	C:C	G:G	T:T	T:T	T:T	G:G	null	C:C	null	A:A	T:T	G:G	C:C	G:G	A:A	T:T	T:T	C:C	C:C	T:T	G:G	C:C	T:T	A:A	A:A	C:C	null	G:G	null	T:T	G:G	C:C
Fitzgerald	Australia	A:A	T:T	null	C:C	T:T	C:C	C:C	G:G	T:T	T:T	T:T	-	null	C:C	null	A:A	T:T	G:G	C:C	G:G	A:A	T:T	T:T	T:T	T:T	T:T	C:C	C:C	T:T	A:A	A:A	C:C	null	G:G	null	T:T	A:A	C:C
Fitzroy	Australia	A:A	T:T	null	C:C	T:T	C:C	C:C	G:G	T:T	T:T	T:T	T:T	null	T:T	null	C:C	T:T	G:G	C:C	G:G	A:A	T:T	T:T	C:C	C:C	C:C	null	G:G	T:T	T:T	T:T	A:A	null	C:C	T:T	G:G	A:A	C:C
Flagship	Australia	A:A	null	C:C	C:C	T:T	C:C	C:C	G:G	T:T	T:T	T:T	G:G	null	C:C	null	A:A	T:T	G:G	C:C	G:G	A:A	T:T	T:T	C:C	C:C	T:T	G:G	C:C	T:T	A:A	A:A	C:C	null	G:G	null	T:T	G:G	C:C
Fleet Australia	Australia	A:A	T:T	null	C:C	T:T	C:C	C:C	G:G	T:T	T:T	T:T	T:T	null	T:T	null	C:C	T:T	G:G	C:C	G:G	A:A	T:T	T:T	C:C	C:C	T:T	G:G	C:C	T:T	A:A	A:A	C:C	null	G:G	null	T:T	G:G	C:C
Flinders	Australia	A:A	null	C:C	G:G	A:A	C:C	C:C	A:A	G:G	null	G:G	T:T	C:C	T:T	T:T	C:C	A:A	A:A	T:T	T:T	C:C	null	C:C	C:C	C:C	C:C	null	G:G	T:T	T:T	T:T	A:A	null	C:C	T:T	G:G	A:A	C:C
Forrest	Australia	A:A	T:T	null	C:C	T:T	C:C	C:C	G:G	T:T	T:T	T:T	G:G	null	C:C	null	A:A	T:T	G:G	C:C	G:G	A:A	T:T	T:T	T:T	T:T	T:T	C:C	C:C	T:T	A:A	A:A	C:C	null	G:G	null	T:T	G:G	C:C
Foster	USA	G:G	null	C:C	C:C	A:A	C:C	C:C	G:G	T:T	T:T	T:T	G:G	null	C:C	null	A:A	T:T	G:G	C:C	G:G	A:A	T:T	T:T	T:T	T:T	C:C	C:C	C:C	T:T	A:A	A:A	C:C	null	C:C	T:T	G:G	A:A	C:C
Fractal	United Kingdom	A:A	null	C:C	G:G	A:A	C:C	C:C	A:A	G:G	null	G:G	T:T	C:C	T:T	T:T	C:C	A:A	A:A	T:T	T:T	C:C	null	C:C	C:C	C:C	C:C	null	G:G	T:T	T:T	T:T	A:A	null	C:C	T:T	G:G	A:A	C:C
Franka	Germany	A:A	null	C:C	C:C	A:A	C:C	C:C	G:G	T:T	T:T	T:T	G:G	null	C:C	null	A:A	T:T	G:G	C:C	G:G	A:A	T:T	T:T	T:T	T:T	T:T	C:C	C:C	T:T	T:T	T:T	A:A	null	null	null	T:T	G:G	C:C
Franklin	Australia	A:A	null	C:C	G:G	A:A	C:C	C:C	A:A	G:G	null	G:G	T:T	C:C	T:T	T:T	C:C	A:A	A:A	T:T	T:T	C:C	null	C:C	C:C	C:C	C:C	null	G:G	A:A	A:A	A:A	C:C	null	G:G	null	T:T	G:G	C:C
Gairdner	Australia	A:A	null	C:C	C:C	T:T	C:C	C:C	G:G	T:T	T:T	T:T	G:G	null	C:C	null	A:A	-	G:G	C:C	G:G	A:A	T:T	T:T	T:T	T:T	T:T	C:C	C:C	T:T	A:A	A:A	C:C	null	G:G	null	T:T	G:G	C:C
Galaxy	Australia	A:A	T:T	C:C	C:C	A:A	C:C	C:C	A:A	G:G	null	G:G	T:T	C:C	T:T	T:T	C:C	A:A	A:A	T:T	T:T	C:C	null	C:C	C:C	C:C	C:C	C:C	C:C	T:T	T:T	T:T	A:A	null	C:C	T:T	G:G	A:A	T:T
Galena	USA	G:G	T:T	null	C:C	T:T	T:T	A:A	G:G	T:T	T:T	T:T	G:G	null	C:C	null	A:A	T:T	G:G	C:C	G:G	A:A	T:T	T:T	T:T	T:T	T:T	C:C	C:C	T:T	T:T	T:T	A:A	C:C	C:C	T:T	G:G	A:A	T:T
Galleon	Australia	A:A	T:T	null	C:C	T:T	C:C	C:C	G:G	T:T	T:T	T:T	G:G	null	C:C	null	A:A	-	G:G	C:C	G:G	A:A	T:T	T:T	C:C	C:C	T:T	G:G	C:C	T:T	A:A	A:A	C:C	null	G:G	null	T:T	G:G	C:C
Gerbel	France	A:A	T:T	C:C	C:C	A:A	C:C	C:C	A:A	G:G	null	G:G	T:T	C:C	T:T	T:T	C:C	A:A	A:A	T:T	T:T	C:C	null	C:C	C:C	C:C	C:C	null	G:G	T:T	T:T	T:T	A:A	null	C:C	T:T	G:G	A:A	C:C
Gilbert	Australia	A:A	null	C:C	C:C	T:T	C:C	C:C	G:G	T:T	T:T	T:T	G:G	null	C:C	null	A:A	T:T	G:G	T:T	T:T	C:C	null	C:C	C:C	C:C	C:C	C:C	C:C	T:T	T:T	T:T	A:A	null	G:G	T:T	G:G	A:A	T:T
Gobernadora	Mexico	A:A	T:T	null	C:C	T:T	C:C	C:C	G:G	T:T	T:T	T:T	G:G	null	C:C	null	A:A	T:T	G:G	C:C	G:G	A:A	T:T	T:T	T:T	T:T	T:T	C:C	C:C	T:T	A:A	A:A	C:C	null	G:G	null	T:T	G:G	C:C
Golden Promise	United Kingdom	A:A	null	null	C:C	T:T	T:T	A:A	G:G	T:T	T:T	T:T	G:G	null	C:C	null	A:A	T:T	G:G	T:T	T:T	-	null	C:C	C:C	C:C	C:C	C:C	C:C	T:T	A:A	A:A	C:C	null	null	null	T:T	G:G	C:C
Goldmarker	United Kingdom	A:A	null	C:C	C:C	T:T	C:C	C:C	G:G	T:T	T:T	T:T	G:G	null	C:C	null	A:A	T:T	G:G	C:C	G:G	A:A	T:T	T:T	T:T	T:T	T:T	C:C	C:C	A:A	A:A	A:A	C:C	null	G:G	null	T:T	G:G	T:T
GrangeR	Australia	A:A	T:T	null	C:C	A:A	C:C	C:C	A:A	G:G	null	G:G	T:T	C:C	T:T	T:T	C:C	A:A	A:A	T:T	T:T	C:C	null	C:C	C:C	C:C	C:C	C:C	C:C	T:T	T:T	T:T	A:A	null	C:C	T:T	G:G	A:A	T:T
Grimmett	Australia	A:A	null	C:C	C:C	T:T	C:C	C:C	G:G	T:T	T:T	T:T	G:G	null	C:C	null	A:A	T:T	G:G	T:T	T:T	C:C	null	C:C	T:T	T:T	T:T	C:C	C:C	A:A	A:A	A:A	C:C	null	G:G	null	-	G:G	C:C
Grout	Australia	A:A	null	null	C:C	T:T	C:C	C:C	G:G	T:T	T:T	G:G	T:T	null	T:T	null	C:C	T:T	G:G	C:C	G:G	A:A	null	T:T	T:T	T:T	T:T	C:C	C:C	A:A	T:T	T:T	A:A	null	G:G	null	T:T	G:G	T:T
Gustoe	USA	G:G	T:T	null	C:C	-	T:T	A:A	G:G	T:T	T:T	T:T	G:G	null	C:C	null	A:A	-	G:G	T:T	T:T	C:C	null	C:C	C:C	C:C	C:C	C:C	C:C	T:T	T:T	T:T	A:A	null	G:G	T:T	G:G	A:A	T:T
Halcyon	United Kingdom	A:A	T:T	null	C:C	T:T	C:C	C:C	G:G	T:T	T:T	T:T	T:T	null	C:C	T:T	A:A	-	G:G	C:C	G:G	A:A	T:T	T:T	T:T	T:T	T:T	C:C	C:C	A:A	T:T	T:T	A:A	null	G:G	null	T:T	G:G	T:T
Hamelin	Australia	A:A	null	C:C	G:G	A:A	C:C	C:C	A:A	G:G	null	G:G	T:T	C:C	T:T	T:T	C:C	A:A	A:A	T:T	T:T	C:C	null	C:C	C:C	C:C	C:C	null	G:G	A:A	A:A	A:A	C:C	null	G:G	null	T:T	G:G	C:C
Hanacky Moravian	Czech Republic	G:G	T:T	null	C:C	T:T	C:C	C:C	G:G	T:T	T:T	T:T	G:G	null	C:C	T:T	A:A	T:T	G:G	C:C	G:G	A:A	T:T	T:T	T:T	T:T	T:T	C:C	C:C	T:T	T:T	T:T	A:A	null	G:G	null	T:T	G:G	T:T
Hannan	Australia	A:A	null	C:C	C:C	T:T	C:C	C:C	G:G	T:T	T:T	T:T	T:T	null	C:C	null	A:A	T:T	G:G	C:C	G:G	A:A	T:T	T:T	T:T	T:T	T:T	C:C	C:C	A:A	A:A	A:A	C:C	null	G:G	null	T:T	G:G	C:C
Harbin	China	A:A	null	null	C:C	T:T	C:C	C:C	G:G	T:T	T:T	G:G	-	null	C:C	null	C:C	T:T	G:G	C:C	G:G	A:A	T:T	T:T	T:T	T:T	T:T	C:C	C:C	A:A	A:A	A:A	C:C	C:C	C:C	T:T	G:G	G:G	C:C
Harrington	Canada	A:A	null	C:C	C:C	T:T	C:C	C:C	G:G	T:T	T:T	T:T	G:G	null	C:C	null	A:A	T:T	G:G	T:T	T:T	C:C	null	C:C	C:C	C:C	C:C	C:C	C:C	T:T	T:T	T:T	A:A	null	G:G	null	T:T	G:G	C:C
Harry	Sweden	A:A	null	C:C	C:C	T:T	C:C	C:C	G:G	T:T	T:T	T:T	T:T	null	C:C	null	A:A	T:T	G:G	C:C	G:G	A:A	T:T	T:T	T:T	T:T	T:T	C:C	C:C	A:A	A:A	A:A	C:C	null	G:G	null	T:T	G:G	C:C
Hart	United Kingdom	A:A	null	C:C	C:C	T:T	C:C	C:C	G:G	T:T	T:T	T:T	G:G	null	C:C	null	A:A	T:T	G:G	T:T	T:T	C:C	null	C:C	C:C	C:C	C:C	C:C	C:C	T:T	T:T	T:T	A:A	null	G:G	T:T	G:G	A:A	T:T
Haruna Nijo	Japan	A:A	null	null	C:C	T:T	T:T	A:A	G:G	T:T	T:T	T:T	T:T	null	C:C	null	A:A	T:T	G:G	C:C	G:G	A:A	T:T	T:T	T:T	T:T	T:T	C:C	C:C	T:T	T:T	T:T	A:A	C:C	C:C	T:T	G:G	A:A	T:T
Henley	Australia	A:A	null	C:C	G:G	A:A	C:C	C:C	A:A	G:G	null	G:G	T:T	C:C	T:T	T:T	C:C	A:A	A:A	T:T	T:T	C:C	null	C:C	C:C	C:C	C:C	null	G:G	T:T	T:T	T:T	A:A	null	C:C	T:T	G:G	A:A	T:T
Hindmarsh	Australia	A:A	-	C:C	C:C	T:T	C:C	C:C	G:G	T:T	T:T	T:T	T:T	null	C:C	null	A:A	T:T	G:G	C:C	T:T	A:A	T:T	T:T	T:T	T:T	T:T	C:C	C:C	A:A	A:A	A:A	C:C	null	G:G	null	T:T	G:G	C:C
Igri	Germany	A:A	null	C:C	C:C	-	C:C	C:C	G:G	T:T	T:T	T:T	G:G	null	C:C	null	A:A	T:T	G:G	T:T	T:T	A:A	T:T	T:T	T:T	T:T	T:T	C:C	C:C	T:T	T:T	T:T	A:A	null	null	null	T:T	G:G	C:C
Jet	Ethiopia	A:A	null	C:C	C:C	T:T	C:C	C:C	A:A	G:G	null	G:G	T:T	C:C	T:T	T:T	C:C	A:A	A:A	T:T	T:T	C:C	null	C:C	C:C	C:C	C:C	null	C:C	T:T	T:T	T:T	A:A	null	C:C	T:T	G:G	A:A	C:C
Kaputar	Australia	A:A	null	null	C:C	T:T	C:C	C:C	G:G	T:T	T:T	G:G	T:T	null	T:T	null	C:C	T:T	G:G	C:C	G:G	A:A	null	T:T	T:T	T:T	T:T	C:C	C:C	T:T	A:A	A:A	C:C	null	G:G	T:T	G:G	A:A	C:C
Kearney	USA	G:G	null	C:C	C:C	T:T	C:C	C:C	G:G	T:T	T:T	G:G	T:T	C:C	T:T	null	C:C	-	G:G	-	G:G	A:A	null	C:C	C:C	C:C	T:T	C:C	C:C	T:T	A:A	A:A	C:C	null	G:G	null	T:T	A:A	C:C
Keel	Australia	A:A	T:T	null	C:C	T:T	C:C	C:C	G:G	T:T	T:T	T:T	T:T	null	T:T	null	C:C	T:T	G:G	C:C	G:G	A:A	T:T	T:T	C:C	C:C	T:T	G:G	C:C	T:T	A:A	A:A	C:C	null	G:G	null	T:T	G:G	C:C
Kikaihadaka	Japan	A:A	null	C:C	C:C	T:T	C:C	C:C	G:G	T:T	T:T	G:G	T:T	C:C	T:T	null	C:C	-	G:G	C:C	G:G	A:A	null	C:C	C:C	C:C	T:T	C:C	C:C	T:T	A:A	A:A	C:C	C:C	C:C	null	T:T	A:A	C:C
Kold	USA	A:A	null	C:C	C:C	A:A	C:C	C:C	G:G	T:T	T:T	T:T	G:G	null	C:C	null	A:A	T:T	G:G	C:C	G:G	A:A	T:T	T:T	T:T	T:T	T:T	C:C	C:C	T:T	T:T	T:T	A:A	null	null	null	T:T	G:G	C:C
Krona	Germany	A:A	T:T	null	C:C	T:T	C:C	C:C	G:G	T:T	T:T	T:T	T:T	null	T:T	null	C:C	T:T	G:G	C:C	G:G	A:A	T:T	T:T	C:C	C:C	T:T	G:G	C:C	T:T	A:A	A:A	C:C	null	G:G	null	T:T	G:G	C:C
Lewis	USA	A:A	null	C:C	C:C	T:T	T:T	A:A	G:G	T:T	T:T	T:T	G:G	null	C:C	null	A:A	T:T	G:G	T:T	T:T	C:C	null	C:C	C:C	C:C	C:C	C:C	C:C	T:T	T:T	T:T	A:A	null	G:G	T:T	-	A:A	C:C
Lina	Sweden	G:G	T:T	null	C:C	T:T	T:T	A:A	G:G	T:T	T:T	T:T	G:G	null	C:C	null	A:A	T:T	G:G	T:T	T:T	C:C	null	C:C	C:C	C:C	C:C	C:C	C:C	T:T	T:T	T:T	A:A	null	G:G	T:T	G:G	A:A	C:C
Lindwall	Australia	A:A	null	C:C	G:G	A:A	C:C	C:C	A:A	G:G	null	G:G	T:T	C:C	T:T	T:T	C:C	A:A	A:A	T:T	T:T	C:C	null	C:C	C:C	C:C	C:C	null	G:G	T:T	T:T	T:T	A:A	null	C:C	T:T	G:G	A:A	C:C
Livet	United Kingdom	A:A	null	C:C	G:G	A:A	C:C	C:C	A:A	G:G	null	G:G	T:T	C:C	T:T	T:T	C:C	A:A	A:A	T:T	T:T	C:C	null	C:C	C:C	C:C	-	C:C	C:C	T:T	T:T	T:T	A:A	null	G:G	T:T	G:G	A:A	C:C
Lockyer	Australia	A:A	null	null	C:C	T:T	C:C	C:C	G:G	T:T	T:T	G:G	T:T	null	T:T	null	C:C	T:T	G:G	C:C	G:G	A:A	null	T:T	T:T	T:T	T:T	C:C	C:C	T:T	A:A	A:A	C:C	C:C	C:C	T:T	G:G	A:A	T:T
Logan	USA	G:G	null	C:C	C:C	A:A	C:C	C:C	G:G	T:T	T:T	T:T	G:G	null	T:T	T:T	-	T:T	G:G	C:C	G:G	A:A	T:T	T:T	T:T	T:T	T:T	C:C	C:C	T:T	T:T	T:T	A:A	null	G:G	null	T:T	G:G	C:C
Mackay	Australia	A:A	null	C:C	C:C	T:T	C:C	C:C	G:G	T:T	T:T	T:T	G:G	null	C:C	null	A:A	T:T	G:G	T:T	T:T	C:C	null	C:C	C:C	C:C	C:C	C:C	C:C	T:T	T:T	T:T	A:A	null	G:G	T:T	G:G	A:A	T:T
Macquarie	Australia	A:A	T:T	null	C:C	T:T	C:C	C:C	G:G	T:T	T:T	T:T	G:G	null	C:C	null	A:A	T:T	G:G	C:C	G:G	A:A	T:T	T:T	T:T	T:T	T:T	C:C	C:C	T:T	A:A	A:A	C:C	null	G:G	null	T:T	G:G	C:C
Magnum	United Kingdom	A:A	null	C:C	C:C	T:T	C:C	C:C	G:G	T:T	T:T	T:T	G:G	null	C:C	null	A:A	T:T	G:G	T:T	T:T	C:C	null	C:C	C:C	C:C	C:C	C:C	C:C	T:T	T:T	T:T	A:A	null	G:G	null	T:T	G:G	C:C
Malebo	Australia	A:A	null	C:C	C:C	T:T	C:C	C:C	G:G	T:T	T:T	T:T	T:T	null	C:C	T:T	A:A	T:T	G:G	C:C	G:G	A:A	T:T	T:T	T:T	T:T	T:T	C:C	C:C	T:T	T:T	T:T	A:A	null	G:G	null	T:T	G:G	C:C
Manley	Canada	G:G	T:T	null	C:C	T:T	T:T	A:A	G:G	T:T	T:T	T:T	T:T	null	T:T	null	C:C	T:T	-	C:C	G:G	A:A	null	C:C	C:C	C:C	T:T	C:C	C:C	T:T	A:A	A:A	-	null	G:G	null	T:T	G:G	T:T
Maritime	Australia	A:A	T:T	null	C:C	T:T	C:C	C:C	G:G	T:T	T:T	T:T	T:T	null	T:T	null	C:C	T:T	G:G	C:C	G:G	A:A	T:T	T:T	C:C	C:C	T:T	G:G	C:C	T:T	A:A	A:A	C:C	null	G:G	null	T:T	G:G	T:T
Maythorpe	United Kingdom	A:A	null	null	C:C	T:T	T:T	A:A	G:G	T:T	T:T	T:T	G:G	null	C:C	null	A:A	T:T	G:G	T:T	T:T	C:C	null	C:C	C:C	C:C	C:C	C:C	C:C	T:T	A:A	A:A	C:C	null	null	null	T:T	G:G	C:C
Milby	Australia	A:A	null	C:C	C:C	T:T	C:C	C:C	G:G	T:T	T:T	T:T	T:T	null	C:C	null	A:A	T:T	G:G	C:C	G:G	A:A	T:T	T:T	T:T	T:T	T:T	C:C	C:C	A:A	A:A	A:A	C:C	null	G:G	null	T:T	G:G	C:C
Mogador	France	A:A	null	-	C:C	T:T	C:C	C:C	G:G	T:T	T:T	G:G	T:T	null	C:C	null	A:A	T:T	G:G	T:T	T:T	C:C	null	T:T	C:C	C:C	T:T	C:C	C:C	T:T	T:T	T:T	A:A	null	null	null	T:T	G:G	T:T
Molloy	Australia	A:A	T:T	null	C:C	T:T	C:C	C:C	G:G	T:T	T:T	T:T	G:G	null	C:C	null	A:A	T:T	G:G	C:C	G:G	A:A	T:T	T:T	T:T	T:T	T:T	C:C	C:C	A:A	T:T	T:T	A:A	null	G:G	T:T	G:G	A:A	T:T
Mona	Sweden	A:A	null	C:C	C:C	T:T	T:T	A:A	G:G	T:T	T:T	T:T	G:G	null	C:C	null	A:A	T:T	G:G	T:T	T:T	C:C	null	C:C	C:C	C:C	C:C	C:C	C:C	T:T	T:T	T:T	A:A	null	G:G
Moondyne	Australia	A:A	null	C:C	C:C	T:T	T:T	A:A	G:G	T:T	T:T	T:T	G:G	null	C:C	null	A:A	T:T	G:G	T:T	T:T	C:C	null	C:C	C:C	C:C	C:C	C:C	C:C	T:T	T:T	T:T	A:A	null	G:G	null	T:T	G:G	T:T
Morex	United States	G:G	null	C:C	C:C	A:A	C:C	C:C	G:G	T:T	T:T	T:T	G:G	null	T:T	T:T	-	T:T	G:G	C:C	G:G	A:A	T:T	T:T	T:T	T:T	T:T	C:C	C:C	T:T	T:T	T:T	A:A	null	G:G	null	T:T	G:G	C:C
Morrell	Australia	A:A	-	null	C:C	T:T	C:C	C:C	G:G	T:T	T:T	T:T	G:G	null	C:C	null	A:A	T:T	G:G	T:T	T:T	C:C	null	C:C	T:T	T:T	T:T	C:C	C:C	A:A	A:A	A:A	C:C	null	G:G	null	T:T	G:G	T:T
Mundah	Australia	A:A	null	null	C:C	T:T	C:C	C:C	G:G	-	T:T	G:G	T:T	null	T:T	null	C:C	T:T	G:G	C:C	G:G	A:A	null	T:T	T:T	T:T	T:T	C:C	C:C	T:T	A:A	A:A	C:C	C:C	C:C	T:T	G:G	A:A	T:T
Namoi	Mexico	G:G	T:T	null	C:C	T:T	T:T	A:A	G:G	T:T	T:T	T:T	G:G	null	C:C	null	A:A	T:T	G:G	T:T	T:T	C:C	null	C:C	C:C	C:C	C:C	C:C	C:C	T:T	A:A	A:A	C:C	null	G:G	null	T:T	G:G	T:T
Natasha	France	A:A	null	C:C	G:G	A:A	C:C	C:C	A:A	G:G	null	G:G	T:T	C:C	T:T	T:T	C:C	A:A	A:A	T:T	T:T	C:C	null	C:C	C:C	C:C	C:C	null	G:G	T:T	T:T	T:T	A:A	null	C:C	T:T	G:G	A:A	C:C
Navigator	Australia	A:A	null	C:C	C:C	T:T	T:T	A:A	G:G	T:T	T:T	T:T	G:G	null	C:C	null	A:A	T:T	G:G	T:T	T:T	C:C	null	C:C	C:C	C:C	T:T	G:G	C:C	T:T	A:A	A:A	C:C	null	G:G	null	T:T	G:G	C:C
Nudinka	Germany	A:A	null	C:C	C:C	T:T	C:C	C:C	G:G	T:T	T:T	T:T	T:T	null	C:C	null	A:A	T:T	G:G	C:C	G:G	A:A	T:T	T:T	T:T	T:T	T:T	C:C	C:C	A:A	A:A	A:A	C:C	null	G:G	null	T:T	G:G	C:C
Nure	Italy	A:A	null	C:C	C:C	T:T	C:C	C:C	G:G	T:T	T:T	T:T	G:G	null	C:C	null	A:A	T:T	G:G	T:T	T:T	A:A	T:T	T:T	T:T	T:T	T:T	C:C	C:C	T:T	T:T	T:T	A:A	C:C	C:C	T:T	G:G	A:A	T:T
Oconnor	Australia	A:A	null	C:C	C:C	T:T	C:C	C:C	G:G	T:T	T:T	T:T	T:T	null	C:C	null	A:A	T:T	G:G	C:C	G:G	A:A	T:T	T:T	T:T	T:T	T:T	C:C	C:C	A:A	A:A	A:A	C:C	null	G:G	null	T:T	G:G	C:C
Onslow	Australia	A:A	T:T	null	C:C	T:T	C:C	C:C	G:G	T:T	T:T	T:T	G:G	null	C:C	null	A:A	T:T	G:G	C:C	G:G	A:A	T:T	T:T	T:T	T:T	T:T	C:C	C:C	T:T	A:A	A:A	C:C	null	G:G	null	T:T	G:G	C:C
Optic	United Kingdom	G:G	null	C:C	G:G	A:A	C:C	C:C	A:A	G:G	null	G:G	T:T	C:C	T:T	T:T	C:C	A:A	A:A	T:T	T:T	C:C	null	C:C	C:C	C:C	C:C	null	G:G	T:T	T:T	T:T	A:A	null	C:C	T:T	G:G	A:A	C:C
Oxford	Australia	-	T:T	C:C	C:C	T:T	T:T	A:A	G:G	-	T:T	T:T	T:T	null	C:C	null	A:A	T:T	G:G	C:C	G:G	A:A	T:T	T:T	T:T	T:T	T:T	null	C:C	T:T	T:T	T:T	A:A	null	C:C	T:T	G:G	A:A	T:T
Patty	France	G:G	T:T	null	C:C	T:T	T:T	A:A	G:G	T:T	T:T	T:T	G:G	null	C:C	null	A:A	T:T	-	T:T	T:T	C:C	null	C:C	C:C	C:C	C:C	C:C	C:C	T:T	T:T	T:T	A:A	null	G:G	null	T:T	G:G	T:T
Picola	Australia	A:A	-	null	C:C	T:T	C:C	C:C	G:G	T:T	T:T	T:T	G:G	null	C:C	null	A:A	T:T	G:G	T:T	T:T	C:C	null	C:C	-	T:C	C:C	C:C	C:C	T:T	T:T	T:A	C:C	null	G:G	null	T:G	A:A	-
Plaisant	France	A:A	null	C:C	C:C	T:T	C:C	C:C	G:G	-	T:T	G:G	T:T	null	C:C	null	A:A	T:T	G:G	T:T	T:T	-	null	T:T	C:C	C:C	T:T	C:C	C:C	T:T	T:T	T:T	A:A	null	null	null	T:T	G:G	T:T
Pompadour	France	G:G	T:T	null	C:C	T:T	T:T	A:A	G:G	T:T	T:T	T:T	G:G	null	C:C	null	A:A	T:T	G:G	T:T	T:T	C:C	null	C:C	C:C	C:C	C:C	C:C	C:C	T:T	T:T	T:T	A:A	null	G:G	null	T:T	G:G	T:T
Prentice	Denmark	G:G	null	C:C	C:C	T:T	C:C	C:C	G:G	T:T	T:T	T:T	G:G	null	C:C	null	A:A	T:T	A:A	C:C	G:G	A:A	T:T	T:T	T:T	T:T	T:T	C:C	C:C	T:T	T:T	T:T	A:A	C:C	C:C	T:T	G:G	A:A	T:T
Prior	Australia	A:A	null	C:C	C:C	T:T	C:C	C:C	G:G	T:T	T:T	T:T	-	null	C:C	null	A:A	T:T	G:G	C:C	G:G	A:A	T:T	T:T	T:T	T:T	T:T	C:C	C:C	A:A	A:A	A:A	C:C	null	G:G	null	-	G:G	C:C
Prisma	United Kingdom	A:A	null	C:C	G:G	A:A	C:C	C:C	A:A	G:G	null	G:G	T:T	C:C	T:T	T:T	C:C	A:A	A:A	T:T	T:T	C:C	null	C:C	C:C	C:C	C:C	null	G:G	T:T	T:T	T:T	A:A	null	C:C	T:T	G:G	A:A	C:C
Proctor	United Kingdom	A:A	null	C:C	C:C	T:T	C:C	C:C	G:G	-	T:T	T:T	T:T	null	C:C	T:T	A:A	T:T	G:G	C:C	G:G	A:A	T:T	T:T	T:T	T:T	T:T	C:C	C:C	T:T	T:T	T:T	A:A	null	G:G	null	T:T	G:G	C:C
Puffin	United Kingdom	A:A	null	C:C	C:C	T:T	C:C	C:C	G:G	T:T	T:T	G:G	T:T	null	C:C	null	A:A	T:T	G:G	T:T	T:T	C:C	null	T:T	C:C	C:C	T:T	C:C	C:C	T:T	T:T	T:T	A:A	null	null	null	T:T	G:G	T:T
Regatta	United Kingdom	A:A	null	C:C	C:C	T:T	C:C	C:C	G:G	T:T	T:T	T:T	G:G	null	C:C	null	A:A	T:T	G:G	T:T	T:T	C:C	null	C:C	T:T	T:T	T:T	C:C	C:C	A:A	A:A	A:A	C:C	null	G:G	null	T:T	G:G	C:C
Roe	Australia	A:A	T:T	null	C:C	T:T	C:C	C:C	G:G	T:T	T:T	T:T	T:T	null	T:T	null	C:C	T:T	G:G	C:C	G:G	A:A	T:T	T:T	C:C	C:C	T:T	G:G	C:C	T:T	A:A	A:A	C:C	null	G:G	null	T:T	G:G	C:C
Royal	Canada	A:A	T:T	null	C:C	T:T	C:C	C:C	G:G	T:T	T:T	T:T	G:G	null	C:C	null	A:A	T:T	G:G	C:C	G:G	A:A	T:T	T:T	C:C	C:C	T:T	G:G	C:C	T:T	A:A	A:A	C:C	null	G:G	null	T:T	G:G	C:C
Scarlett	Germany	-	null	null	C:C	T:T	T:T	A:A	G:G	T:T	T:T	T:T	T:T	null	C:C	null	A:A	T:T	G:G	C:C	G:G	A:A	T:T	T:T	T:T	T:T	T:T	C:C	C:C	T:T	T:T	T:T	A:A	null	G:G	T:T	G:G	A:A	C:C
Schooner	Australia	A:A	T:T	null	C:C	T:T	C:C	C:C	G:G	T:T	T:T	T:T	T:T	null	C:C	null	A:A	T:T	G:G	C:C	G:G	A:A	T:T	T:T	T:T	T:T	T:T	C:C	C:C	A:A	A:A	A:A	C:C	null	G:G	null	T:T	G:G	C:C
Scope	Australia	A:A	null	null	C:C	T:T	C:C	C:C	G:G	T:T	T:T	G:G	T:T	null	T:T	null	C:C	T:T	G:G	C:C	G:G	A:A	null	T:T	T:T	T:T	T:T	C:C	C:C	T:T	A:A	A:A	C:C	C:C	C:C	T:T	G:G	A:A	C:C
Shannon	Australia	A:A	null	C:C	C:C	T:T	C:C	C:C	G:G	T:T	T:T	T:T	-	null	C:C	null	A:A	T:T	G:G	T:T	T:T	C:C	null	C:C	T:T	T:T	T:T	C:C	C:C	A:A	-	A:A	C:C	null	G:G	null	T:T	G:G	C:C
Shepherd	Australia	G:G	null	C:C	G:G	A:A	C:C	C:C	A:A	G:G	null	T:T	T:T	C:C	T:T	T:T	C:C	T:T	G:G	T:T	T:T	C:C	null	C:C	C:C	C:C	C:C	C:C	C:C	T:T	T:T	T:T	A:A	null	G:G	null	T:T	G:G	T:T
Shyri	Mexico	A:A	null	C:C	G:G	A:A	C:C	C:C	A:A	G:G	null	G:G	T:T	C:C	T:T	T:T	C:C	A:A	A:A	T:T	T:T	C:C	null	C:C	C:C	C:C	C:C	null	C:C	T:T	A:A	A:A	C:C	null	C:C	T:T	G:G	A:A	C:C
Skiff	Australia	A:A	null	C:C	C:C	T:T	C:C	C:C	G:G	T:T	T:T	T:T	T:T	null	C:C	null	A:A	T:T	G:G	C:C	G:G	A:A	T:T	T:T	T:T	T:T	T:T	C:C	C:C	A:A	A:A	A:A	C:C	null	G:G	null	T:T	G:G	C:C
Skipper	Australia	A:A	null	null	C:C	T:T	C:C	C:C	G:G	T:T	T:T	T:T	T:T	null	T:T	null	C:C	T:T	G:G	C:C	G:G	A:A	T:T	T:T	C:C	C:C	T:T	G:G	C:C	T:T	A:A	A:A	C:C	null	G:G	null	T:T	G:G	C:C
Sloop	Australia	A:A	T:T	null	C:C	T:T	C:C	C:C	G:G	T:T	T:T	T:T	G:G	null	C:C	null	A:A	T:T	G:G	T:T	T:T	C:C	null	C:C	T:T	T:T	T:T	C:C	C:C	A:A	A:A	A:A	C:C	null	G:G	null	T:T	G:G	C:C
Sloop SA	Australia	A:A	T:T	null	C:C	T:T	C:C	C:C	G:G	T:T	T:T	T:T	G:G	null	C:C	null	A:A	T:T	G:G	T:T	T:T	C:C	null	C:C	T:T	T:T	T:T	C:C	C:C	A:A	A:A	A:A	C:C	null	G:G	null	T:T	G:G	C:C
Sloop VIC	Australia	A:A	T:T	null	C:C	T:T	C:C	C:C	G:G	T:T	T:T	T:T	G:G	null	C:C	null	A:A	T:T	G:G	T:T	T:T	C:C	null	C:C	T:T	T:T	T:T	C:C	C:C	A:A	A:A	A:A	C:C	null	G:G	null	T:T	G:G	C:C
Sonate	Germany	A:A	T:T	null	C:C	T:T	C:C	C:C	G:G	T:T	T:T	T:T	T:T	null	T:T	null	C:C	T:T	G:G	C:C	G:G	A:A	T:T	T:T	C:C	C:C	T:T	G:G	C:C	T:T	A:A	A:A	C:C	null	G:G	null	T:T	G:G	C:C
Stander	USA	G:G	null	C:C	G:G	A:A	C:C	C:C	A:A	G:G	null	T:T	-	C:C	T:T	T:T	C:C	T:T	G:G	T:T	T:T	C:C	null	C:C	C:C	C:C	C:C	C:C	C:C	T:T	T:T	T:T	A:A	null	G:G	null	T:T	G:G	T:T
Steptoe	USA	A:A	null	C:C	C:C	T:T	C:C	C:C	G:G	T:T	T:T	T:T	G:G	null	C:C	null	A:A	T:T	A:A	C:C	G:G	A:A	T:T	T:T	T:T	T:T	T:T	C:C	C:C	T:T	T:T	T:T	A:A	null	G:G	null	T:T	G:G	C:C
Stirling	Australia	A:A	null	C:C	C:C	T:T	C:C	C:C	G:G	-	T:T	T:T	T:T	null	C:C	null	A:A	T:T	G:G	C:C	G:G	A:A	T:T	T:T	T:T	T:T	T:T	C:C	C:C	A:A	A:A	A:A	C:C	null	G:G	null	T:T	G:G	C:C
SY Rattler	Australia	A:A	T:T	C:C	C:C	A:A	C:C	C:C	A:A	G:G	null	G:G	T:T	C:C	T:T	T:T	C:C	A:A	A:A	T:T	T:T	C:C	null	C:C	C:C	C:C	C:C	C:C	C:C	T:T	T:T	T:T	A:A	null	C:C	T:T	G:G	A:A	C:C
Tadmor	Syria	G:G	null	null	C:C	T:T	C:C	C:C	G:G	T:T	T:T	T:T	T:T	null	T:T	null	C:C	T:T	G:G	T:T	T:T	A:A	null	C:C	C:C	C:C	C:C	C:C	C:C	-	T:T	T:T	A:A	C:C	C:C	T:T	G:G	G:G	C:C
Tallon	Australia	A:A	null	C:C	G:G	A:A	C:C	C:C	A:A	G:G	null	G:G	T:T	C:C	T:T	T:T	C:C	A:A	A:A	T:T	T:T	C:C	null	C:C	C:C	C:C	C:C	null	G:G	T:T	T:T	T:T	A:A	null	C:C	T:T	G:G	A:A	C:C
Tankard	Canada	G:G	null	C:C	C:C	A:A	C:C	C:C	G:G	T:T	T:T	T:T	G:G	null	T:T	T:T	-	T:T	G:G	C:C	G:G	A:A	T:T	T:T	T:T	T:T	T:T	C:C	C:C	T:T	T:T	T:T	A:A	null	G:G	null	T:T	G:G	C:C
Tantangara	Australia	A:A	null	C:C	C:C	T:T	C:C	C:C	G:G	T:T	T:T	T:T	T:T	null	C:C	null	A:A	T:T	G:G	C:C	G:G	A:A	T:T	T:T	T:T	T:T	T:T	C:C	C:C	A:A	A:A	A:A	C:C	null	G:G	null	T:T	G:G	C:C
Thuringia	Germany	A:A	null	null	G:G	A:A	C:C	C:C	A:A	G:G	null	G:G	T:T	C:C	T:T	T:T	C:C	A:A	A:A	T:T	-	C:C	null	C:C	C:C	C:C	C:C	null	G:G	T:T	T:T	T:T	A:A	null	C:C	T:T	G:G	A:A	C:C
Tilga	Australia	A:A	null	C:C	C:C	T:T	C:C	C:C	G:G	T:T	T:T	T:T	T:T	null	C:C	null	A:A	T:T	G:G	C:C	G:G	A:A	T:T	T:T	T:T	T:T	T:T	C:C	C:C	A:A	A:A	A:A	C:C	null	G:G	null	T:T	G:G	T:T
Torrens	Australia	G:G	T:T	null	C:C	T:T	T:T	A:A	G:G	T:T	T:T	T:T	G:G	null	C:C	null	A:A	T:T	G:G	T:T	T:T	C:C	null	C:C	C:C	C:C	C:C	C:C	C:C	T:T	A:A	A:A	C:C	null	G:G	null	T:T	G:G	T:T
Tremois	France	A:A	null	C:C	C:C	A:A	C:C	C:C	G:G	T:T	T:T	T:T	T:T	null	C:C	null	A:A	T:T	G:G	C:C	G:G	A:A	T:T	T:T	T:T	T:T	T:T	C:C	C:C	A:A	A:A	A:A	C:C	-	G:G	null	T:T	G:G	T:T
Triumph	Germany	A:A	null	C:C	G:G	A:A	C:C	C:C	A:A	G:G	null	G:G	T:T	C:C	T:T	T:T	C:C	A:A	A:A	T:T	T:T	C:C	null	C:C	C:C	C:C	C:C	null	G:G	T:T	T:T	T:T	A:A	null	C:C	T:T	G:G	A:A	C:C
Tulla	Australia	A:A	null	null	C:C	T:T	T:T	A:A	G:G	T:T	T:T	T:T	G:G	null	C:C	null	A:A	T:T	G:G	T:T	T:T	C:C	null	C:C	C:C	C:C	C:C	C:C	C:C	T:T	T:T	T:T	A:A	null	G:G	null	T:T	G:G	T:T
Turk	Turkey	A:A	null	C:C	C:C	A:A	C:C	C:C	G:G	T:T	T:T	T:T	T:T	null	C:C	null	A:A	T:T	G:G	C:C	G:G	A:A	T:T	T:T	T:T	T:T	T:T	C:C	C:C	T:T	T:T	T:T	A:A	C:C	C:C	T:T	G:G	A:A	C:C
Tystofte Prentice	Denmark	A:A	T:T	null	C:C	T:T	C:C	C:C	G:G	T:T	T:T	T:T	T:T	null	C:C	T:T	A:A	T:T	G:G	C:C	G:G	A:A	T:T	T:T	T:T	T:T	T:T	C:C	C:C	A:A	T:T	T:T	A:A	null	G:G	null	T:T	G:G	T:T
Ulandra	Australia	A:A	null	C:C	C:C	T:T	C:C	C:C	G:G	T:T	T:T	G:G	T:T	null	C:C	null	A:A	T:T	G:G	T:T	T:T	C:C	null	T:T	C:C	C:C	T:T	C:C	C:C	T:T	T:T	T:T	A:A	null	null	null	T:T	G:G	T:T
Unicorn	USA	A:A	null	C:C	C:C	T:T	C:C	C:C	G:G	T:T	T:T	T:T	G:G	null	C:C	null	A:A	T:T	G:G	C:C	G:G	A:A	T:T	T:T	T:T	T:T	T:T	C:C	C:C	T:T	T:T	T:T	A:A	C:C	C:C	T:T	G:G	A:A	T:T
Urambie	Australia	A:A	null	C:C	C:C	T:T	C:C	C:C	G:G	T:T	T:T	G:G	T:T	null	C:C	null	A:A	T:T	G:G	T:T	T:T	C:C	null	T:T	C:C	C:C	T:T	C:C	C:C	T:T	T:T	T:T	A:A	null	G:G	null	T:T	G:G	T:T
Vada	Netherlands	A:A	null	null	C:C	T:T	C:C	C:C	G:G	T:T	T:T	T:T	G:G	null	C:C	null	A:A	T:T	G:G	T:T	T:T	C:C	null	C:C	C:C	C:C	C:C	C:C	C:C	T:T	T:T	T:T	A:A	null	G:G	T:T	G:G	A:A	T:T
Valticky	Czech Republic	A:A	null	null	C:C	T:T	T:T	A:A	G:G	T:T	T:T	T:T	T:T	null	C:C	null	A:A	T:T	G:G	C:C	G:G	A:A	T:T	T:T	T:T	T:T	T:T	C:C	C:C	T:T	T:T	T:T	A:A	null	G:G	T:T	G:G	A:A	C:C
Vertess	Australia	A:A	null	C:C	G:G	A:A	C:C	C:C	A:A	G:G	null	G:G	T:T	C:C	T:T	T:T	C:C	A:A	A:A	T:T	T:T	C:C	null	C:C	C:C	C:C	C:C	null	G:G	A:A	A:A	A:A	C:C	null	G:G	null	T:T	G:G	C:C
Vlamingh	Australia	A:A	null	C:C	C:C	T:T	C:C	C:C	G:G	T:T	T:T	G:G	G:G	null	C:C	null	A:A	T:T	G:G	C:C	G:G	A:A	T:T	T:T	T:T	T:T	T:T	C:C	C:C	T:T	T:T	T:T	A:A	null	null	null	T:T	G:G	T:T
Vogelsanger Gold	Germany	A:A	null	C:C	C:C	A:A	C:C	C:C	G:G	T:T	T:T	T:T	G:G	null	C:C	null	A:A	T:T	G:G	T:T	T:T	A:A	T:T	T:T	T:T	T:T	T:T	C:C	C:C	T:T	T:T	T:T	A:A	null	null	null	T:T	G:G	C:C
VT Admiral	Australia	A:A	null	C:C	C:C	T:T	T:T	A:A	G:G	T:T	T:T	T:T	G:G	null	C:C	null	A:A	T:T	G:G	T:T	T:T	C:C	null	C:C	C:C	C:C	T:T	G:G	C:C	T:T	A:A	A:A	C:C	null	G:G	null	T:T	G:G	C:C
Waranga	Australia	A:A	T:T	null	C:C	T:T	C:C	C:C	G:G	-	T:T	T:T	G:G	null	C:C	null	A:A	T:T	G:G	T:T	T:T	C:C	null	C:C	C:C	C:C	C:C	C:C	C:C	T:T	T:T	T:T	A:A	null	G:G	T:T	G:G	A:A	T:T
Weeah	Australia	A:A	null	C:C	C:C	T:T	C:C	C:C	G:G	T:T	T:T	T:T	-	null	C:C	null	A:A	-	G:G	C:C	G:G	A:A	T:T	T:T	T:T	T:T	T:T	C:C	C:C	A:A	A:A	A:A	C:C	null	G:G	null	T:T	G:G	C:C
Westminster	United Kingdom	A:A	null	C:C	G:G	A:A	C:C	C:C	A:A	G:G	null	G:G	T:T	C:C	T:T	T:T	C:C	A:A	A:A	T:T	T:T	C:C	null	C:C	C:C	C:C	C:C	null	G:G	T:T	T:T	T:T	A:A	null	C:C	T:T	G:G	A:A	C:C
Wimmera	Australia	A:A	null	C:C	C:C	T:T	C:C	C:C	G:G	T:T	T:T	T:T	T:T	null	C:C	null	A:A	T:T	G:G	C:C	G:G	A:A	T:T	T:T	T:T	T:T	T:T	C:C	C:C	A:A	A:A	A:A	C:C	null	G:G	null	T:T	G:G	C:C
Windich	Australia	A:A	T:T	null	C:C	T:T	C:C	C:C	G:G	T:T	T:T	T:T	G:G	null	C:C	null	A:A	T:T	G:G	C:C	G:G	A:A	T:T	T:T	T:T	T:T	T:T	C:C	C:C	T:T	A:A	A:A	C:C	null	G:G	null	-	G:G	C:C
Wyalong	Australia	A:A	null	C:C	C:C	T:T	C:C	C:C	G:G	T:T	T:T	T:T	T:T	null	C:C	null	A:A	T:T	G:G	C:C	G:G	A:A	T:T	T:T	T:T	T:T	T:T	C:C	C:C	A:A	A:A	A:A	C:C	null	G:G	null	T:T	G:G	C:C
Yagan	Australia	A:A	null	null	C:C	T:T	C:C	C:C	G:G	T:T	T:T	G:G	T:T	null	T:T	null	C:C	T:T	G:G	C:C	G:G	A:A	null	T:T	T:T	T:T	T:T	C:C	C:C	T:T	A:A	A:A	C:C	C:C	C:C	T:T	G:G	A:A	T:T
Yambla	Australia	G:G	T:T	null	C:C	T:T	T:T	A:A	G:G	T:T	T:T	T:T	G:G	null	C:C	null	A:A	T:T	G:G	T:T	T:T	C:C	null	C:C	C:C	C:C	C:C	C:C	C:C	T:T	T:T	T:T	A:A	null	G:G	null	T:T	G:G	T:T
Yarra	Australia	A:A	T:T	null	C:C	T:T	C:C	C:C	G:G	T:T	T:T	T:T	G:G	null	C:C	null	A:A	T:T	G:G	C:C	G:G	A:A	T:T	T:T	C:C	C:C	T:T	G:G	C:C	T:T	A:A	A:A	C:C	C:C	C:C	T:T	G:G	A:A	T:T
Yerong	Australia	A:A	null	C:C	C:C	T:T	C:C	C:C	G:G	T:T	T:T	T:T	G:G	null	T:T	T:T	-	T:T	G:G	C:C	G:G	A:A	T:T	T:T	T:T	T:T	T:T	C:C	C:C	T:T	T:T	T:T	A:A	null	G:G	null	T:T	G:G	C:C
Zavila	Mexico	A:A	T:T	C:C	C:C	A:A	C:C	C:C	A:A	G:G	null	G:G	T:T	C:C	T:T	T:T	C:C	A:A	A:A	T:T	T:T	C:C	null	C:C	C:C	C:C	C:C	null	G:G	T:T	T:T	T:T	A:A	null	C:C	T:T	G:G	A:A	C:C
Zephyr	Netherlands	A:A	null	null	C:C	T:T	C:C	C:C	G:G	T:T	T:T	T:T	G:G	null	C:C	null	A:A	T:T	G:G	T:T	T:T	C:C	null	C:C	T:T	T:T	T:T	C:C	C:C	A:A	A:A	A:A	C:C	null	G:G	null	T:T	G:G	C:C
																																				35	36	37	38
