# Supplementary material for: A locus on barley chromosome 5H affects adult plant resistance to powdery mildew
Source: Mol Breed. 2018 Jul 28;38(8):103. doi: 10.1007/s11032-018-0858-2 (PMC6096521; doi:10.1007/s11032-018-0858-2)
Supplement: Supplementary file 6 — (XLSX 29 kb) [file 11032_2018_858_MOESM6_ESM.xlsx]

## Sheet: Online Resource 6
Article: A locus on barley chromosome 5H affects adult plant resistance to powdery mildew
Journal: Molecular Breeding
Authors: Sanjiv Gupta, Elysia Vassos, Beata Sznajder, Rebecca Fox, Kelvin H. P. Khoo, Robert Loughman, Kenneth J. Chalmers and Diane E. Mather
Corresponding author: Diane E. Mather, The University of Adelaide, diane.mather@adelaide.edu.au
Online Resource 6. Haplotypes observed among 139 barley lines for which complete data were obtained from genotyping with 38 KASP markers that map near a QTL on the long arm of chromosome 5H. The positions of the QTL peaks are highlighted in red. Genotypes that are the same as those detected for CLE210 and Denar are shown in black text on a white background. Genotypes that are the same as those de…
QTL																	QPm.DeBa-5H														QPm.CLBa-5H
																	↓														↓
Marker	wri170	wri171	wri172	wri173	wri174	wri175	wri176	wri178	wri179	wri180	wri181	wri182	wri183	wri184	wri185	wri186	wri187	wri188	wri189	wri190	wri191	wri192	wri193	wri194	wri195	wri196	wri197	wri198	wri199	wri200	wri201	wri202	wri203	wri204	wri205	wri206	wri207	wri208
Position in CLE210/Baudin linkage map of chromosome 5H (cM)	129.491	133.327	133.805	133.805	134.762	135.241	135.241	136.676	137.155	137.155	137.155	137.155	138.112	138.59	138.59	138.59	139.069	139.069	139.069	139.069	139.069	139.069	139.069	139.069	139.069	139.069	139.069	139.069	139.069	139.547	139.547	139.547	141.111	141.111	142.419	142.419	142.898	143.855
Position in Denar/Baudin linkage map of chromosome 5H (cM)	141.756	144.726	145.574	145.997	146.845	147.269	147.269	147.269	149.388	149.388	149.388	149.388	149.812	150.66	150.66	150.66	150.66	150.66	150.66	150.66	151.083	151.083	151.083	151.083	151.083	151.507	151.507	151.931	151.931	153.627	153.627	153.627	156.596	156.596	156.596	156.596	156.596	158.292
Haplotype																																							Number of cultivars and lines	Cultivars and lines
Haplotype 1	G:G	T:T	null	C:C	T:T	T:T	A:A	G:G	T:T	T:T	T:T	G:G	null	C:C	null	A:A	T:T	G:G	C:C	G:G	A:A	T:T	T:T	T:T	T:T	T:T	C:C	C:C	T:T	T:T	T:T	A:A	C:C	C:C	T:T	G:G	A:A	T:T	3	CLE210, Denar, Galena
Haplotype 2	G:G	T:T	null	C:C	T:T	T:T	A:A	G:G	T:T	T:T	T:T	G:G	null	C:C	null	A:A	T:T	G:G	C:C	G:G	A:A	T:T	T:T	T:T	T:T	T:T	C:C	C:C	T:T	T:T	T:T	A:A	null	G:G	null	T:T	G:G	T:T	2	Alfor, Brindabella
Haplotype 3	A:A	null	null	C:C	T:T	T:T	A:A	G:G	T:T	T:T	T:T	T:T	null	C:C	null	A:A	T:T	G:G	C:C	G:G	A:A	T:T	T:T	T:T	T:T	T:T	C:C	C:C	T:T	T:T	T:T	A:A	null	G:G	T:T	G:G	A:A	C:C	2	Beka, Diamant
Haplotype 4	A:A	null	C:C	C:C	T:T	C:C	C:C	G:G	T:T	T:T	T:T	G:G	null	C:C	null	A:A	T:T	G:G	C:C	G:G	A:A	T:T	T:T	T:T	T:T	T:T	C:C	C:C	T:T	T:T	T:T	A:A	C:C	C:C	T:T	G:G	A:A	T:T	1	Unicorn
Haplotype 5	A:A	null	null	C:C	T:T	T:T	A:A	G:G	T:T	T:T	T:T	T:T	null	C:C	null	A:A	T:T	G:G	C:C	G:G	A:A	T:T	T:T	T:T	T:T	T:T	C:C	C:C	T:T	T:T	T:T	A:A	C:C	C:C	T:T	G:G	A:A	T:T	1	Haruna Nijo
Haplotype 6	G:G	null	C:C	C:C	T:T	C:C	C:C	G:G	T:T	T:T	T:T	G:G	null	C:C	null	A:A	T:T	A:A	C:C	G:G	A:A	T:T	T:T	T:T	T:T	T:T	C:C	C:C	T:T	T:T	T:T	A:A	C:C	C:C	T:T	G:G	A:A	T:T	1	Prentice
Haplotype 7	A:A	null	C:C	C:C	T:T	C:C	C:C	G:G	T:T	T:T	T:T	G:G	null	C:C	null	A:A	T:T	A:A	C:C	G:G	A:A	T:T	T:T	T:T	T:T	T:T	C:C	C:C	T:T	T:T	T:T	A:A	C:C	C:C	T:T	G:G	A:A	T:T	1	Beecher
Haplotype 8	A:A	T:T	null	C:C	T:T	C:C	C:C	G:G	T:T	T:T	T:T	G:G	null	C:C	null	A:A	T:T	G:G	C:C	G:G	A:A	T:T	T:T	T:T	T:T	T:T	C:C	C:C	A:A	T:T	T:T	A:A	null	G:G	T:T	G:G	A:A	T:T	1	Molloy
Haplotype 9	A:A	null	null	C:C	T:T	T:T	A:A	G:G	T:T	T:T	T:T	T:T	null	C:C	null	A:A	T:T	G:G	C:C	G:G	A:A	T:T	T:T	T:T	T:T	T:T	C:C	C:C	T:T	T:T	T:T	A:A	null	G:G	T:T	G:G	A:A	C:C	1	Valticky
Haplotype 10	A:A	null	null	C:C	T:T	T:T	A:A	G:G	T:T	T:T	T:T	T:T	null	C:C	null	A:A	T:T	G:G	C:C	G:G	A:A	T:T	T:T	T:T	T:T	T:T	C:C	C:C	T:T	T:T	T:T	A:A	C:C	C:C	null	T:T	G:G	C:C	1	Digger
Haplotype 11	A:A	null	C:C	C:C	T:T	C:C	C:C	G:G	T:T	T:T	T:T	G:G	null	C:C	null	A:A	T:T	G:G	T:T	T:T	A:A	T:T	T:T	T:T	T:T	T:T	C:C	C:C	T:T	T:T	T:T	A:A	C:C	C:C	T:T	G:G	A:A	T:T	1	Nure
Haplotype 12	G:G	T:T	null	C:C	T:T	C:C	C:C	G:G	T:T	T:T	T:T	G:G	null	C:C	T:T	A:A	T:T	G:G	C:C	G:G	A:A	T:T	T:T	T:T	T:T	T:T	C:C	C:C	T:T	T:T	T:T	A:A	null	G:G	null	T:T	G:G	T:T	1	Hanacky Moravian
Haplotype 13	A:A	null	C:C	G:G	A:A	C:C	C:C	G:G	T:T	T:T	T:T	G:G	null	C:C	null	A:A	T:T	G:G	C:C	G:G	A:A	T:T	T:T	T:T	T:T	T:T	C:C	C:C	T:T	T:T	T:T	A:A	null	C:C	T:T	G:G	A:A	T:T	1	Brenda
Haplotype 14	A:A	null	C:C	C:C	A:A	C:C	C:C	G:G	T:T	T:T	T:T	T:T	null	C:C	null	A:A	T:T	G:G	C:C	G:G	A:A	T:T	T:T	T:T	T:T	T:T	C:C	C:C	T:T	T:T	T:T	A:A	C:C	C:C	T:T	G:G	A:A	C:C	1	Turk
Haplotype 15	A:A	T:T	null	C:C	T:T	C:C	C:C	G:G	T:T	T:T	T:T	G:G	null	C:C	null	A:A	T:T	G:G	C:C	G:G	A:A	T:T	T:T	C:C	C:C	T:T	G:G	C:C	T:T	A:A	A:A	C:C	C:C	C:C	T:T	G:G	A:A	T:T	1	Yarra
Haplotype 16	G:G	null	C:C	C:C	A:A	C:C	C:C	G:G	T:T	T:T	T:T	G:G	null	C:C	null	A:A	T:T	G:G	C:C	G:G	A:A	T:T	T:T	T:T	T:T	C:C	C:C	C:C	T:T	A:A	A:A	C:C	null	C:C	T:T	G:G	A:A	C:C	1	Foster
Haplotype 17	A:A	null	C:C	C:C	T:T	C:C	C:C	G:G	T:T	T:T	G:G	G:G	null	C:C	null	A:A	T:T	G:G	C:C	G:G	A:A	T:T	T:T	T:T	T:T	T:T	C:C	C:C	T:T	T:T	T:T	A:A	null	null	null	T:T	G:G	T:T	3	CDC Bold, CDC Copeland, Vlamingh
Haplotype 18	A:A	T:T	null	C:C	T:T	C:C	C:C	G:G	T:T	T:T	T:T	T:T	null	C:C	T:T	A:A	T:T	G:G	C:C	G:G	A:A	T:T	T:T	T:T	T:T	T:T	C:C	C:C	A:A	T:T	T:T	A:A	null	G:G	null	T:T	G:G	T:T	1	Tystofte Prentice
Haplotype 19	A:A	null	null	C:C	T:T	C:C	C:C	G:G	T:T	T:T	T:T	T:T	null	C:C	null	A:A	T:T	G:G	C:C	G:G	A:A	T:T	T:T	T:T	T:T	T:T	C:C	C:C	T:T	T:T	T:T	A:A	null	G:G	null	T:T	G:G	C:C	1	Cape
Haplotype 20	G:G	T:T	null	C:C	T:T	T:T	A:A	G:G	T:T	T:T	T:T	G:G	null	C:C	null	A:A	T:T	G:G	T:T	T:T	C:C	null	C:C	C:C	C:C	C:C	C:C	C:C	T:T	T:T	T:T	A:A	null	G:G	T:T	G:G	A:A	C:C	1	Lina
Haplotype 21	A:A	T:T	null	C:C	T:T	C:C	C:C	G:G	T:T	T:T	T:T	G:G	null	C:C	null	A:A	T:T	G:G	C:C	G:G	A:A	T:T	T:T	T:T	T:T	T:T	C:C	C:C	T:T	A:A	A:A	C:C	null	G:G	null	T:T	G:G	C:C	5	Atsel, Forrest, Gobernadora, Macquarie, Onslow
Haplotype 22	A:A	null	null	C:C	T:T	C:C	C:C	G:G	T:T	T:T	G:G	T:T	null	T:T	null	C:C	T:T	G:G	C:C	G:G	A:A	null	T:T	T:T	T:T	T:T	C:C	C:C	T:T	A:A	A:A	C:C	C:C	C:C	T:T	G:G	A:A	T:T	3	Atahualpa, Lockyer, Yagan
Haplotype 23	A:A	null	C:C	C:C	A:A	C:C	C:C	G:G	T:T	T:T	T:T	G:G	null	C:C	null	A:A	T:T	G:G	C:C	G:G	A:A	T:T	T:T	T:T	T:T	T:T	C:C	C:C	T:T	T:T	T:T	A:A	null	null	null	T:T	G:G	C:C	2	Franka, Kold
Haplotype 24	A:A	null	C:C	C:C	T:T	C:C	C:C	G:G	T:T	T:T	G:T	G:G	null	C:C	null	A:A	T:T	G:G	C:C	G:G	A:A	T:T	T:T	T:T	T:T	T:T	C:C	C:C	A:A	T:T	T:T	A:A	null	G:G	null	T:T	A:A	C:C	1	Calucichima
Haplotype 25	A:A	null	C:C	C:C	T:T	C:C	C:C	G:G	T:T	T:T	T:T	G:G	null	C:C	null	A:A	T:T	A:A	C:C	G:G	A:A	T:T	T:T	T:T	T:T	T:T	C:C	C:C	T:T	T:T	T:T	A:A	null	G:G	null	T:T	G:G	C:C	1	Steptoe
Haplotype 26	A:A	null	null	C:C	T:T	C:C	C:C	G:G	T:T	T:T	G:G	T:T	null	T:T	null	C:C	T:T	G:G	C:C	G:G	A:A	null	T:T	T:T	T:T	T:T	C:C	C:C	T:T	A:A	A:A	C:C	C:C	C:C	T:T	G:G	A:A	C:C	2	Buloke, Scope
Haplotype 27	A:A	T:T	null	C:C	T:T	C:C	C:C	G:G	T:T	T:T	T:T	G:G	null	C:C	null	A:A	T:T	G:G	T:T	T:T	C:C	null	C:C	C:C	C:C	C:C	C:C	C:C	T:T	T:T	T:T	A:A	null	G:G	T:T	G:G	A:A	T:T	2	Clipper, Cutter
Haplotype 28	G:G	T:T	null	C:C	T:T	T:T	A:A	G:G	T:T	T:T	T:T	G:G	null	C:C	null	A:A	T:T	G:G	T:T	T:T	C:C	null	C:C	C:C	C:C	C:C	C:C	C:C	T:T	T:T	T:T	A:A	null	G:G	null	T:T	G:G	T:T	2	Pompadour, Yambla
Haplotype 29	A:A	T:T	null	C:C	T:T	C:C	C:C	G:G	T:T	T:T	T:T	T:T	null	T:T	null	C:C	T:T	G:G	C:C	G:G	A:A	T:T	T:T	C:C	C:C	C:C	null	G:G	T:T	T:T	T:T	A:A	null	C:C	T:T	G:G	A:A	C:C	1	Fitzroy
Haplotype 30	A:A	T:T	null	C:C	T:T	C:C	C:C	G:G	T:T	T:T	T:T	T:T	null	C:C	null	A:A	T:T	G:G	C:C	G:G	A:A	T:T	T:T	T:T	T:T	T:T	C:C	C:C	T:T	A:A	A:A	C:C	null	G:G	null	T:T	G:G	C:C	1	Atlas 68
Haplotype 31	A:A	null	C:C	C:C	T:T	C:C	C:C	G:G	T:T	T:T	T:T	T:T	null	C:C	T:T	A:A	T:T	G:G	C:C	G:G	A:A	T:T	T:T	T:T	T:T	T:T	C:C	C:C	T:T	T:T	T:T	A:A	null	G:G	null	T:T	G:G	C:C	1	Malebo
Haplotype 32	A:A	T:T	null	C:C	T:T	C:C	C:C	G:G	T:T	T:T	T:T	T:T	null	C:C	null	A:A	T:T	G:G	C:C	G:G	A:A	T:T	T:T	T:T	T:T	T:T	C:C	C:C	A:A	A:A	A:A	C:C	null	G:G	null	T:T	G:G	C:C	1	Schooner
Haplotype 34	A:A	null	null	C:C	T:T	C:C	C:C	G:G	T:T	T:T	T:T	G:G	null	C:C	null	A:A	T:T	G:G	T:T	T:T	C:C	null	C:C	C:C	C:C	C:C	C:C	C:C	T:T	T:T	T:T	A:A	null	G:G	T:T	G:G	A:A	T:T	1	Vada
Haplotype 35	A:A	null	C:C	C:C	A:A	C:C	C:C	G:G	T:T	T:T	T:T	G:G	null	C:C	null	A:A	T:T	G:G	T:T	T:T	A:A	T:T	T:T	T:T	T:T	T:T	C:C	C:C	T:T	T:T	T:T	A:A	null	null	null	T:T	G:G	C:C	1	Vogelsanger Gold
Haplotype 36	A:A	null	C:C	C:C	T:T	C:C	C:C	G:G	T:T	T:T	T:T	G:G	null	C:C	null	A:A	T:T	G:G	C:C	G:G	A:A	T:T	T:T	T:T	T:T	T:T	C:C	C:C	A:A	A:A	A:A	C:C	null	G:G	null	T:T	G:G	T:T	1	Goldmarker
Haplotype 33	A:A	null	C:C	C:C	T:T	C:C	C:C	G:G	T:T	T:T	T:T	G:G	null	C:C	null	A:A	T:T	G:G	T:T	T:T	C:C	null	C:C	C:C	C:C	C:C	C:C	C:C	T:T	T:T	T:T	A:A	null	G:G	T:T	G:G	A:A	T:T	4	Alf, Gilbert, Hart, Mackay
Haplotype 37	A:A	T:T	null	C:C	T:T	C:C	C:C	G:G	T:T	T:T	T:T	G:G	null	C:C	null	A:A	T:T	G:G	C:C	G:G	A:A	T:T	T:T	C:C	C:C	T:T	G:G	C:C	T:T	A:A	A:A	C:C	null	G:G	null	T:T	G:G	C:C	3	Capstan, CDC Fleet, Royal
Haplotype 38	A:A	null	C:C	C:C	T:T	C:C	C:C	G:G	T:T	T:T	T:T	T:T	null	C:C	null	A:A	T:T	G:G	C:C	G:G	A:A	T:T	T:T	T:T	T:T	T:T	C:C	C:C	A:A	A:A	A:A	C:C	null	G:G	null	T:T	G:G	T:T	1	Tilga
Haplotype 39	A:A	null	null	C:C	T:T	C:C	C:C	G:G	T:T	T:T	G:G	T:T	null	T:T	null	C:C	T:T	G:G	C:C	G:G	A:A	null	T:T	T:T	T:T	T:T	C:C	C:C	A:A	T:T	T:T	A:A	null	G:G	null	T:T	G:G	T:T	1	Grout
Haplotype 40	A:A	null	null	C:C	T:T	C:C	C:C	G:G	T:T	T:T	G:G	T:T	null	T:T	null	C:C	T:T	G:G	C:C	G:G	A:A	null	T:T	T:T	T:T	T:T	C:C	C:C	T:T	A:A	A:A	C:C	null	G:G	T:T	G:G	A:A	C:C	1	Kaputar
Haplotype 41	A:A	null	null	C:C	T:T	T:T	A:A	G:G	T:T	T:T	T:T	G:G	null	C:C	null	A:A	T:T	G:G	T:T	T:T	C:C	null	C:C	C:C	C:C	C:C	C:C	C:C	T:T	T:T	T:T	A:A	null	G:G	null	T:T	G:G	T:T	1	Tulla
Haplotype 42	G:G	T:T	null	C:C	T:T	T:T	A:A	G:G	T:T	T:T	T:T	G:G	null	C:C	null	A:A	T:T	G:G	T:T	T:T	C:C	null	C:C	C:C	C:C	C:C	C:C	C:C	T:T	A:A	A:A	C:C	null	G:G	null	T:T	G:G	T:T	2	Namoi, Torrens
Haplotype 43	G:G	T:T	null	C:C	T:T	T:T	A:A	G:G	T:T	T:T	G:G	T:T	C:C	T:T	null	C:C	T:T	G:G	T:T	T:T	C:C	null	C:C	C:C	C:C	C:C	C:C	C:C	T:T	T:T	T:T	A:A	null	G:G	T:T	G:G	A:A	C:C	1	Apex
Haplotype 44	A:A	null	C:C	C:C	T:T	C:C	C:C	G:G	T:T	T:T	T:T	T:T	null	C:C	null	A:A	T:T	G:G	C:C	G:G	A:A	T:T	T:T	T:T	T:T	T:T	C:C	C:C	A:A	A:A	A:A	C:C	null	G:G	null	T:T	G:G	C:C	11	Bandulla, Cantala, Hannan, Harry, Milby, Nudinka, O'Connor, Skiff, Tantagarra, Wimmera, Wyalong
Haplotype 45	A:A	null	C:C	C:C	T:T	C:C	C:C	G:G	T:T	T:T	G:G	T:T	C:C	T:T	null	C:C	T:T	G:G	C:C	G:G	A:A	T:T	T:T	T:T	T:T	T:T	C:C	C:C	T:T	T:T	T:T	A:A	null	G:G	null	T:T	G:G	C:C	1	Dictator
Haplotype 46	A:A	null	C:C	C:C	T:T	C:C	C:C	G:G	T:T	T:T	T:T	T:T	null	C:C	null	A:A	T:T	G:G	C:C	G:G	A:A	T:T	T:T	T:T	T:T	T:T	C:C	C:C	A:A	A:A	A:A	C:C	null	null	null	T:T	G:G	C:C	1	Amaji Nijo
Haplotype 47	A:A	null	C:C	C:C	T:T	C:C	C:C	G:G	T:T	T:T	T:T	G:G	null	C:C	null	A:A	T:T	G:G	C:C	G:G	A:A	T:T	T:T	C:C	C:C	T:T	G:G	C:C	T:T	A:A	A:A	C:C	null	G:G	null	T:T	G:G	C:C	2	Barque, Flagship
Haplotype 48	A:A	null	C:C	C:C	A:A	C:C	C:C	G:G	T:T	T:T	T:T	T:T	null	C:C	null	A:A	T:T	G:G	C:C	G:G	A:A	T:T	T:T	T:T	T:T	T:T	C:C	C:C	A:A	A:A	A:A	C:C	null	G:G	null	T:T	G:G	C:C	1	Cebada Capa
Haplotype 49	A:A	T:T	null	C:C	T:T	C:C	C:C	G:G	T:T	T:T	T:T	T:T	null	T:T	null	C:C	T:T	G:G	C:C	G:G	A:A	T:T	T:T	C:C	C:C	T:T	G:G	C:C	T:T	A:A	A:A	C:C	null	G:G	null	T:T	G:G	T:T	1	Maritime
Haplotype 50	A:A	null	C:C	C:C	T:T	C:C	C:C	G:G	T:T	T:T	G:G	T:T	null	C:C	null	A:A	T:T	G:G	T:T	T:T	C:C	null	T:T	C:C	C:C	T:T	C:C	C:C	T:T	T:T	T:T	A:A	null	null	null	T:T	G:G	T:T	2	Puffin, Ulandra
Haplotype 51	A:A	null	C:C	C:C	T:T	T:T	A:A	G:G	T:T	T:T	T:T	G:G	null	C:C	null	A:A	T:T	G:G	T:T	T:T	C:C	null	C:C	C:C	C:C	C:C	C:C	C:C	T:T	T:T	T:T	A:A	null	G:G	null	T:T	G:G	C:C	1	Corvette
Haplotype 52	A:A	T:T	null	C:C	T:T	C:C	C:C	G:G	T:T	T:T	T:T	T:T	null	T:T	null	C:C	T:T	G:G	C:C	G:G	A:A	T:T	T:T	C:C	C:C	T:T	G:G	C:C	T:T	A:A	A:A	C:C	null	G:G	null	T:T	G:G	C:C	8	Commander, Compass, Fathom, Fleet Australia, Keel, Krona, Roe, Sonate
Haplotype 53	A:A	null	C:C	C:C	T:T	C:C	C:C	G:G	T:T	T:T	G:G	T:T	null	C:C	null	A:A	T:T	G:G	T:T	T:T	C:C	null	T:T	C:C	C:C	T:T	C:C	C:C	T:T	T:T	T:T	A:A	null	G:G	null	T:T	G:G	T:T	1	Urambie
Haplotype 54	A:A	T:T	null	C:C	T:T	C:C	C:C	G:G	T:T	T:T	T:T	G:G	null	C:C	null	A:A	T:T	G:G	T:T	T:T	C:C	null	C:C	T:T	T:T	T:T	C:C	C:C	A:A	A:A	A:A	C:C	null	G:G	null	T:T	G:G	C:C	4	Chebec, Sloop, Sloop SA, Sloop Vic
Haplotype 55	A:A	null	C:C	C:C	T:T	C:C	C:C	G:G	T:T	T:T	T:T	G:G	null	C:C	null	A:A	T:T	G:G	T:T	T:T	C:C	null	C:C	C:C	C:C	C:C	C:C	C:C	T:T	T:T	T:T	A:A	null	G:G	null	T:T	G:G	C:C	1	Magnum
Haplotype 56	A:A	null	C:C	C:C	T:T	C:C	C:C	G:G	T:T	T:T	T:T	G:G	null	C:C	null	A:A	T:T	G:G	T:T	T:T	C:C	null	C:C	C:C	C:C	C:C	C:C	C:C	T:T	T:T	T:T	A:A	null	G:G	null	T:T	G:G	C:C	1	Harrington
Haplotype 57	A:A	null	null	C:C	T:T	C:C	C:C	G:G	T:T	T:T	T:T	G:G	null	C:C	null	A:A	T:T	G:G	T:T	T:T	C:C	null	C:C	T:T	T:T	T:T	C:C	C:C	A:A	A:A	A:A	C:C	null	G:G	null	T:T	G:G	C:C	1	Zephyr
Haplotype 58	A:A	null	null	C:C	T:T	T:T	A:A	G:G	T:T	T:T	T:T	G:G	null	C:C	null	A:A	T:T	G:G	T:T	T:T	C:C	null	C:C	C:C	C:C	C:C	C:C	C:C	T:T	A:A	A:A	C:C	null	null	null	T:T	G:G	C:C	1	Maythorpe
Haplotype 59	A:A	null	null	C:C	T:T	C:C	C:C	G:G	T:T	T:T	T:T	T:T	null	T:T	null	C:C	T:T	G:G	C:C	G:G	A:A	T:T	T:T	C:C	C:C	T:T	G:G	C:C	T:T	A:A	A:A	C:C	null	G:G	null	T:T	G:G	C:C	1	Skipper
Haplotype 60	A:A	null	C:C	C:C	T:T	C:C	C:C	G:G	T:T	T:T	T:T	T:T	null	T:T	null	C:C	T:T	G:G	C:C	G:G	A:A	T:T	T:T	C:C	C:C	T:T	G:G	C:C	T:T	A:A	A:A	C:C	null	G:G	null	T:T	G:G	C:C	1	Arta
Haplotype 61	A:A	null	C:C	C:C	T:T	T:T	A:A	G:G	T:T	T:T	T:T	G:G	null	C:C	null	A:A	T:T	G:G	T:T	T:T	C:C	null	C:C	C:C	C:C	T:T	G:G	C:C	T:T	A:A	A:A	C:C	null	G:G	null	T:T	G:G	C:C	2	Navigator, VT Admiral
Haplotype 62	A:A	null	C:C	C:C	T:T	C:C	C:C	G:G	T:T	T:T	T:T	G:G	null	C:C	null	A:A	T:T	G:G	T:T	T:T	C:C	null	C:C	T:T	T:T	T:T	C:C	C:C	A:A	A:A	A:A	C:C	null	G:G	null	T:T	G:G	C:C	1	Regatta
Haplotype 63	A:A	null	C:C	C:C	T:T	T:T	A:A	G:G	T:T	T:T	T:T	G:G	null	C:C	null	A:A	T:T	G:G	T:T	T:T	C:C	null	C:C	C:C	C:C	C:C	C:C	C:C	T:T	T:T	T:T	A:A	null	G:G	null	T:T	G:G	T:T	2	Mona, Moondyne
Haplotype 64	G:G	null	C:C	G:G	A:A	C:C	C:C	A:A	G:G	null	T:T	T:T	C:C	T:T	T:T	C:C	T:T	G:G	T:T	T:T	C:C	null	C:C	C:C	C:C	C:C	C:C	G:G	T:T	T:T	T:T	A:A	null	C:C	T:T	G:G	A:A	C:C	1	Charger
Haplotype 65	A:A	T:T	null	C:C	A:A	C:C	C:C	A:A	G:G	null	G:G	T:T	C:C	T:T	T:T	C:C	A:A	A:A	T:T	T:T	C:C	null	C:C	C:C	C:C	C:C	C:C	C:C	T:T	T:T	T:T	A:A	null	C:C	T:T	G:G	A:A	T:T	1	GrangeR
Haplotype 66	A:A	T:T	C:C	C:C	A:A	C:C	C:C	A:A	G:G	null	G:G	T:T	C:C	T:T	T:T	C:C	A:A	A:A	T:T	T:T	C:C	null	C:C	C:C	C:C	C:C	C:C	C:C	T:T	T:T	T:T	A:A	null	C:C	T:T	G:G	A:A	T:T	1	Galaxy
Haplotype 67	A:A	T:T	C:C	C:C	A:A	C:C	C:C	A:A	G:G	null	G:G	T:T	C:C	T:T	T:T	C:C	A:A	A:A	T:T	T:T	C:C	null	C:C	C:C	C:C	C:C	C:C	C:C	T:T	T:T	T:T	A:A	null	C:C	T:T	G:G	A:A	C:C	1	SY Rattler
Haplotype 68	A:A	null	C:C	C:C	T:T	C:C	C:C	A:A	G:G	null	G:G	T:T	C:C	T:T	T:T	C:C	A:A	A:A	T:T	T:T	C:C	null	C:C	C:C	C:C	C:C	null	C:C	T:T	T:T	T:T	A:A	null	C:C	T:T	G:G	A:A	C:C	1	Jet
Haplotype 69	G:G	null	C:C	G:G	A:A	C:C	C:C	A:A	G:G	null	T:T	T:T	C:C	T:T	T:T	C:C	T:T	G:G	T:T	T:T	C:C	null	C:C	C:C	C:C	C:C	C:C	C:C	T:T	T:T	T:T	A:A	null	G:G	null	T:T	G:G	T:T	1	Shepherd
Haplotype 70	G:G	null	C:C	G:G	A:A	C:C	C:C	A:A	G:G	null	G:G	T:T	C:C	T:T	T:T	C:C	A:A	A:A	T:T	T:T	C:C	null	C:C	C:C	C:C	C:C	null	G:G	T:T	T:T	T:T	A:A	null	C:C	T:T	G:G	A:A	C:C	1	Optic
Haplotype 71	A:A	T:T	C:C	C:C	A:A	C:C	C:C	A:A	G:G	null	G:G	T:T	C:C	T:T	T:T	C:C	A:A	A:A	T:T	T:T	C:C	null	C:C	C:C	C:C	C:C	null	G:G	T:T	T:T	T:T	A:A	null	C:C	T:T	G:G	A:A	C:C	2	Gerbel, Zavila
Haplotype 72	A:A	null	C:C	G:G	A:A	C:C	C:C	A:A	G:G	null	G:G	T:T	C:C	T:T	T:T	C:C	A:A	A:A	T:T	T:T	C:C	null	C:C	C:C	C:C	C:C	null	G:G	T:T	T:T	T:T	A:A	null	C:C	T:T	G:G	A:A	T:T	2	Chime, Henley
Haplotype 73	A:A	null	C:C	G:G	A:A	C:C	C:C	A:A	G:G	null	G:G	T:T	C:C	T:T	T:T	C:C	A:A	A:A	T:T	T:T	C:C	null	C:C	C:C	C:C	C:C	null	G:G	T:T	T:T	T:T	A:A	null	C:C	T:T	G:G	A:A	C:C	12	Alexis, Blenheim, Bomi, Dash, Flinders, Fractal, Lindwall, Natasha, Prisma, Tallon, Triumph, Westminster
Haplotype 74	A:A	null	C:C	G:G	A:A	C:C	C:C	A:A	G:G	null	G:G	T:T	C:C	T:T	T:T	C:C	A:A	A:A	T:T	T:T	C:C	null	C:C	C:C	C:C	C:C	C:C	C:C	T:T	A:A	A:A	C:C	null	C:C	T:T	G:G	A:A	C:C	1	Chieftain
Haplotype 75	A:A	null	C:C	G:G	A:A	C:C	C:C	A:A	G:G	null	G:G	T:T	C:C	T:T	T:T	C:C	A:A	A:A	T:T	T:T	C:C	null	C:C	C:C	C:C	C:C	null	C:C	T:T	A:A	A:A	C:C	null	C:C	T:T	G:G	A:A	T:T	1	Canela
Haplotype 76	A:A	null	C:C	G:G	A:A	C:C	C:C	A:A	G:G	null	G:G	T:T	C:C	T:T	T:T	C:C	A:A	A:A	T:T	T:T	C:C	null	C:C	C:C	C:C	C:C	null	C:C	T:T	A:A	A:A	C:C	null	C:C	T:T	G:G	A:A	C:C	1	Shyri
Haplotype 77	A:A	null	C:C	G:G	A:A	C:C	C:C	A:A	G:G	null	G:G	T:T	C:C	T:T	T:T	C:C	A:A	A:A	T:T	T:T	C:C	null	C:C	C:C	C:C	C:C	null	G:G	A:A	A:A	A:A	C:C	null	G:G	null	T:T	G:G	C:C	4	Baudin, Franklin, Hamelin, Vertess
